# Supplementary material for: Lesion location implemented magnetic resonance imaging radiomics for predicting IDH and TERT promoter mutations in grade II/III gliomas
Source: Sci Rep. 2018 Aug 6;8:11773. doi: 10.1038/s41598-018-30273-4 (PMC6078954; doi:10.1038/s41598-018-30273-4)
Supplement: Supplementary file 2 — Supplementary dataset [file 41598_2018_30273_MOESM2_ESM.xlsx]

## Sheet: Sheet1
Institution ID		Image ID	Pathology		WHO Grade	Patient char.		Genetic Grouping							0:dead 1:alive	Location	Steroid	MRI Aquistion						MRI features		Size after Stand.	T2 lesion features							T2 Edge features							T1 lesion features							T1 Gd lesion features
	Traingin set: 1		Local	Central		Age	Sex	1:As, 2:OL, 3:Dneg, 4:GBM				1p/19q LOH	MGMT	survival time
	Validation set: 2							IDH	TERT	IDH	3 Groups			in days				magnetic field strength	VOI	T1	T1Gd	FLAIR	DWI	Gd enhancement	Cyst		T2_Mean	T2_SD	T2_Max	T2_Min	T2_Median	T2_Mode	T2_Entropy	T2Edge_Mean	T2Edge_SD	T2Edge_Max	T2Edge_Min	T2Edge_Median	T2Edge_Mode	T2Edge_Entropy	T1_Mean	T1_SD	T1_Max	T1_Min	T1_Median	T1_Mode	T1_Entropy	T1Gd_Mean	T1Gd_SD
A	1	1	AO	AO	3	59	M	+	+	1	2	Total 1p19q loss	Met	2554	1	Lt. Frontal	no	1.5	T2	AX		COR	AX		0	37616	136.43	23.464	204	53	139	140	6.5334	43.064	26.138	187.45	1.4142	38.328	14.866	5.504
A	1	2	AA	AA	3	74	F	-	-	0	3	no loss	UnMet	389	0	Rt. Parietal	no	1.5	T2	AX	AX		AX	1	0	149450	114.11	26.652	213	33	113	109	6.7497	40.3	30.964	217.04	1	31.78	11.18	5.6614	94.162	22.61	249	34	88	87	6.0129	96.063	32.681
A	2	3	AA	AO	3	44	M	+	+	1	2	Total 1p19q loss	Met	1971	1	Rt. Frontal	no	1.5	T2	AX	AX	AX	AX	0	1	112000	118.36	19.869	188	53	117	112	6.302	33.59	22.726	209.35	1	28.818	14.318	5.0019	91.848	11.598	124	24	92	92	5.5513	89.916	10.485
A	1	4	DA	DA	2	48	F	-	-	0	3	no loss	UnMet	1417	1	Lt.Caudate	no	1.5	T2	AX	AX	AX	AX	0	0	936	152.12	15.303	171	84	156	163	5.2511	87.143	42.55	179.82	22.825	71.905	22.825	4.9544	70.464	7.7169	89	50	70	77	4.9072	69.156	7.7416
A	1	5	OA	OL	2	44	F	+	+	1	2	Total 1p19q loss	Met	165	1	Lt. Frontal	no	1.5	T2	AX	AX	AX	AX	0	0	134840	101.58	19.914	174	21	103	108	6.344	36.626	25.118	189.38	1	30.602	20.616	5.7878	76.134	13.725	163	6	76	73	5.7032	76.516	10.676
A	2	6	DA	DA	2	65	F	-	-	0	3	no loss	Met	1585	1	Lt.Temporal	no	1.5	T2	AX	AX	AX	AX	0	0	28013	107.31	16.755	193	61	106	99	6.0356	26.544	20.561	143.4	1	21.095	10.198	4.9598	76.902	8.6857	99	16	78	77	4.9325	78.897	9.7676
A	1	7	DA	DA	2	75	M	-	+	0	3	no loss	UnMet	713	0	Lt lat Vent	no	1.5	T2	AX	AX	AX	AX	0	0	2392	101.12	15.145	129	63	101	115	5.6055	30.602	17.839	71.386	1	29	14.036	4.9252	66.461	19.416	96	33	74	39	5.5204	63.308	18.104
A	1	8	DA	OL	2	67	M	+	+	1	2	Total 1p19q loss	Met	882	1	Lt.Fromtal	no	1.5	T2	AX	AX	AX	AX	0	0	22405	108.32	23.506	192	16	108	111	6.5614	49.834	38.683	276.33	1	39.217	18.028	5.8847	80.618	20.896	213	18	84	84	6.2051	80.972	19.26
A	2	9	DA	OL	2	29	F	+	+	1	2	Total 1p19q loss	Met	1124	1	Lt.Frontal (insular)	no	1.5	T2	AX	AX	AX	AX	0	0	54525	156.53	29.641	207	48	162	187	6.7411	55.638	42.833	244.18	1	42.942	30.017	5.976	83.084	11.106	113	33	83	79	5.4829	79.451	9.4966
A	1	10	AA	AA	3	63	F	-	-	0	3	no loss	UnMet	989	0	Lt Frontal	no	1.5	T2	AX	AX	AX	AX	0	0	183690	75.493	10.992	153	40	74	69	5.3604	16.304	14.368	157.2	1	13.038	5	4.2282	101.42	9.9525	132	31	103	106	5.179	97.145	8.9396
A	1	11	OA	OL	2	82	F	+	+	1	2	Total 1p19q loss	Met	369	0	Rt.Occipital	yes	1.5	T2	AX	AX	AX	AX	0	0	53246	133.01	21.292	202	53	133	132	6.4171	40.568	29.036	230.93	1	34.132	9.2195	5.2678	81.603	11.397	117	19	83	85	5.3756	88.647	10.174
A	2	12	OL	DA	2	61	M	-	-	0	3	no loss	UnMet	822	1	Rt.Frontal	no	1.5	T2	AX	AX	AX	AX	0	0	13048	125.14	24.553	180	44	130	136	6.4939	60.352	38.793	226.81	2	53.193	2.2361	5.5069	65.821	12.104	96	11	64	60	5.5102	67.076	11.412
A	1	13	OL	OL	2	60	M	+	+	1	2	Total 1p19q loss	Met	687	1	Lt.Parietal	no	1.5	T2	AX	AX	AX	AX	0	0	10980	92.285	18.925	157	43	92	95	6.1596	35.651	33.232	187.07	1	27.203	1	5.0124	81.062	12.334	107	32	81	76	5.5259	82.048	10.215
A	1	14	AA	AA	3	77	M	-	+	0	3	no loss	UnMet	481	1	Rt.Frontal	no	1.5	T2	AX	AX	AX	AX	0	0	50832	115.29	18.405	181	69	114	99	6.1719	43.946	44.884	386.96	1.4142	28.636	12.042	5.6098	82.447	13.194	158	10	84	84	5.6377	84.049	9.8311
A	2	15	AA	AO	3	49	F	+	+	1	2	Total 1p19q loss	Met	828	1	Lt.Frontal ~ insula	no	1.5	T2	AX	AX	AX		0	0	36985	111.8	32.082	214	21	111	113	6.9684	52.088	40.27	275.39	1	40.025	14.142	5.5661	82.094	10.001	109	23	83	87	5.2769	75.403	7.1512
A	1	16	DA	OL	2	48	M	+	+	1	2	Total 1p19q loss	Met	368	1	Lt .Frontal	no	1.5	T2	AX	AX	AX	AX	0	0	23701	85.408	19.053	128	24	86	67	6.1805	24.956	14.751	95.755	1.4142	22.204	11.18	4.7535	74.621	21.939	210	3	75	76	6.0858	78.93	16.794
A	1	17	AA	AA	3	80	M	-	+	0	3	no loss	UnMet	354	0	Lt. Thalamus~Frontal	no	1.5	T2	AX		COR	AX		0	4102	100.81	8.9635	124	72	102	106	5.0631	26.081	11.097	51.624	1	26.683	5	4.2274
A	2	18	AA	AO	3	39	F	+	+	1	2	Total 1p19q loss	Met	517	1	Rt.Frontal	no	1.5	T2	AX	AX	AX	AX	0	0	37467	122.17	21.043	219	33	124	126	6.4011	56.819	40.675	452.73	3	48.487	13.601	5.4781	84.463	11.807	109	31	85	87	5.5033	106.9	13.551
A	1	19	AA	AA	3	31	F	+	-	1	1	no loss	Met	124	1	Rt.Frontal	no	1.5	T2	AX	AX	AX	AX	0	0	55187	115.44	12.968	167	66	116	118	5.716	23.744	16.898	166.64	1	20.224	12.042	4.7829	92.001	15.635	122	4	95	100	5.6751	92.897	8.4773
A	1	20	DA	DA	2	39	F	+	-	1	1	no loss	Met	246	0	Lt .Frontal	yes	1.5	T2	AX	AX			0	0	65666	99.417	17.519	213	27	100	108	6.1457	35.35	32.696	263.59	1	26.249	20.616	5.5254	84.01	15.071	121	1	84	81	5.8105	80.433	11.263
B	2	21	DA	DA	2	26	M	+	-	1	1	no loss	Met	1795	1	Lt.Temporal	no	3	T2	AX	AX	AX	AX	0	0	55747	106.93	23.302	173	4	108	117	6.5413	38.436	41.814	305.31	1	26.476	12.369	5.1506	72.12	8.06	128	1	72	74	4.9385	74.009	8.5023
B	1	22	AA	AA	3	76	F	-	-	0	3	no loss	Met	116	0	Rt. Frontal	no	1.5	T2	AX	AX	AX		1	0	83716	142.33	31.719	225	47	140	135	6.9568	49.738	48.805	362.14	1	37.802	14.318	5.5712	79.467	12.861	157	25	78	79	5.5521	107.41	39.866
B	1	23	AOA	AO	3	76	M	+	-	1	1	Total 1p19q loss	Met	892	0	Rt.Frontal	no	1.5	T2	AX	AX	AX		1	0	85299	117.81	44.119	255	24	112	119	7.2821	37.622	26.765	162.69	1.4142	31.145	9.2195	5.1599	84.361	11.352	116	28	84	85	5.524	111.47	26.763
B	2	24	AO	AA	3	35	M	+	+	1	2	no loss	Met	838	1	Rt.Frontal	no	3	T2	AX	AX	AX	AX	1	1	197270	141.11	41.371	246	3	133	129	7.228	43.101	40.816	286.94	1	29.614	9.2195	5.7021	73.638	25.046	212	1	72	67	6.5796	73.207	25.107
C	1	25	AA	AA	3	72	F	+	-	1	1	no loss	Met	1456	1	Rt.cereberall~medulla	no	3	T2	AX	AX		AX	0	0	21355	71.967	9.7517	107	29	73	79	5.2564	22.321	14.691	130.75	1	18.439	11.18	5.1006	59.134	9.0806	81	26	59	58	5.1765	123.6	18.684
C	1	26	DA	DA	2	43	F	+	-	1	1	no loss	Met	71	1	Rt.Frontal	no	1.5	T2	AX	AX		AX	0	0	18499	127.55	23.764	165	32	135	144	6.3465	45.482	27.856	167	1	39.427	11.18	5.5136	69.221	17.103	151	15	68	67	5.9801	90.378	31.691
C	2	27	DA	OL	2	35	M	+	+	1	2	Total 1p19q loss	Met	692	1	Lt.Frontal	no	3	T2	AX	AX		AX	0	0	22247	79.795	10.738	108	35	82	86	5.3749	23.092	15.353	129.03	1	20.322	5.3852	4.9587	54.134	9.5806	82	28	52	47	5.1665	83.378	17.569
C	1	28	AA	AA	3	35	F	-	-	0	3	no loss	UnMet	1361	0	Lt.Temporal	no	3	T2	AX	AX	AX	AX	0	0	170320	86.999	17.405	133	17	88	101	6.1188	18.784	18.163	233.14	1	13.928	3.1623	4.4389	69.814	8.0204	111	15	69	66	4.9711	105.24	17.05
C	1	29	DA	OL	2	61	M	+	+	1	2	Total 1p19q loss	Met	114	1	Lt.Frontal	no	3	T2		AX	AX	AX	0	0	25283	83.905	14.58	134	20	85	93	5.8493	24.338	20.98	164.92	1	19.026	5	4.9142
C	2	30	AO	AA	3	32	F	+	-	1	1	no loss	Met	728	1	Rt.Frontal	yes	3	T2	AX	AX	AX	AX	0	0	242940	127.2	23.238	255	4	131	133	6.4824	48.328	46.428	424.09	1	35.903	5	6.015	62.723	15.895	211	1	62	60	5.7581	125.69	28.404
C	1	31	OL	OL	2	25	F	+	+	1	2	Total 1p19q loss	Met	919	1	Rt.Frontal	yes	3	T2	AX	AX	AX	AX	0	0	97092	122.71	20.497	188	11	121	111	6.378	30.808	30.958	265.38	1	21.237	8.0623	5.023	62.681	18.158	109	1	61	49	6.1452	101.97	28.37
C	1	32	DA	DA	2	28	F	+	-	1	1	no loss	Met	952	1	Lt.Frontal insula	no	3	T2	AX	AX	AX	AX	0	0	132390	166.31	21.073	203	12	173	175	6.0843	50.244	37.553	278.88	1	40.608	8.0623	5.9735	52.214	8.6782	156	5	50	49	5.0023	88.513	17.371
C	2	33	DA	DA	2	40	F	+	-	1	1	no loss	Met	889	1	Lt.Frontal	no	3	T2	AX	AX	AX	AX	0	0	80430	152.77	14.396	190	58	153	151	5.7663	40.126	24.085	162.09	1.4142	36.892	8.0623	5.3425	108.86	47.726	255	1	105	104	7.4588	92.945	30.273
C	1	34	AA	AA	3	70	F	-	+	0	3	no loss	Met	163	1	Lt frontal lobe	no	3	T2	AX	AX	AX	AX	0	0	112720	82.728	9.3331	121	49	83	81	5.2482	14.699	10.003	89.196	1	12.649	8.0623	4.082	213.31	21.997	255	5	216	219	5.4609	149.09	13.77
C	1	35	OL	AO	3	56	F	+	+	1	2	Total 1p19q loss	Met	822	1	Rt frontal lobe	no	3	T2	AX	AX	AX	AX	0	0	38436	103.96	15.819	166	59	105	108	5.995	27.621	23.39	258.57	1	22.023	5	5.1722	60.712	9.1638	105	28	60	58	5.16	103.83	14.864
C	2	36	DA	DA	2	22	M	-	-	0	3	no loss	UnMet	668	1	Lt frontal lobe	no	1.5	T2	AX	AX	AX	AX	1	0	112110	109.58	22.996	205	11	109	118	6.5396	32.111	28.266	240.71	1	23.601	8.0623	5.3452	98.52	14.398	136	24	98	90	5.8446	97.265	12.55
C	1	37	DA	DA	2	61	M	+	-	1	1	no loss	Met	731	1	Lt. Temporal	no	3	T2	AX	AX	AX	AX	0	0	210780	121.7	19.712	201	18	120	118	6.3	29.237	28.832	291.81	1	20.125	8.0623	4.9976	77.884	13.902	131	9	77	72	5.752	111.08	26.591
C	1	38	OL	OL	2	57	M	+	-	1	1	Total 1p19q loss	Met	769	1	Rt. Parietal	no	3	T2	AX	AX	AX	AX	0	0	64939	104.41	24.602	176	24	106	114	6.5992	38.057	33.077	285.63	1	28.636	25.495	5.5368	184.17	33.316	255	31	183	177	6.6448	129.89	20.394
C	2	39	AA	AA	3	74	M	-	-	0	3	no loss	Met	93	1	Brain stem	no	3	T2	AX	AX	AX	AX	0	0	26234	101.87	19	163	28	99	92	6.199	28.007	21.227	137.52	1	22.282	6.3246	5.1308	85.709	9.8021	123	39	87	93	5.2085	164.67	23.424
C	1	40	DA	DA	2	21	M	+	-	1	1	no loss	Met	1356	1	Rt. Temporal	no	3	T2	AX	AX	AX	AX	0	0	179690	162.64	28.064	216	5	168	190	6.6135	36.9	29.256	308.37	1	30.083	8.0623	5.2676	75.467	12.673	175	5	74	67	5.621	138.19	22.717
C	1	41	DA	DA	2	43	M	+	-	1	1	no loss	Met	64	1	Lt Frontal	no	3	T2	AX	AX	AX	AX	0	0	9666	129.15	22.662	164	47	134	148	6.2833	47.978	35.66	263.19	1	38	16.643	5.6839	82.085	12.715	106	39	81	98	5.3586	118.66	18.694
C	2	42	DA	DA	2	79	M	-	-	0	3	no loss	UnMet	785	0	Rt frontal lobe	no	3	T2	AX	AX	AX	AX	0	0	162390	94.665	16.107	185	54	91	86	5.8211	20.218	21.633	305.18	1	14.866	5	4.5009	70.245	8.473	92	33	71	74	5.0625	125.06	12.529
C	1	43	AA	AA	3	71	M	-	-	0	3	no loss	Met	364	0	Lt.Temporal	no	3	T2	AX	AX	AX	AX	1	0	11839	112.49	17.309	166	52	114	118	6.1006	32.458	19.571	126.59	1.4142	28.125	25	5.0848	84.585	8.5936	111	18	85	85	4.9274	143.52	33.868
D	1	44	AA	AA	3	73	M	-	+	0	3	no loss	Met	21	0	Rt. Insula	no	1.5	T2	AX	AX	AX	AX	1	0	86497	111.43	16.564	183	51	111	114	6.0781	29.422	24.809	283.99	1	23.601	9.2195	5.1066	80.342	12.936	192	7	82	83	5.4274	99.773	18.013
D	2	45	DA	DA	2	39	M	+	-	1	1	no loss	Met			Lt. Temporal-insula	no	1.5	T2	AX	AX	AX	AX	1	0	385050	129.75	28.926	218	1	131	152	6.8339	33.51	28.213	475.43	1	26.833	12.042	5.0968	79.873	15.05	244	1	82	82	5.5681	82.362	14.663
D	1	46	AA	AA	3	40	M	+	-	1	1	no loss	UnMet			Lt. Frontal	no	3	T2	AX	AX	AX	AX	0	0	88171	54.387	23.81	199	27	46	38	5.9133	35.374	36.468	242.12	1	22.836	5	5.4878	82.511	13.948	150	34	84	92	5.7724	65.574	10.073
D	1	47	AOA	OL	2	70	M	+	+	1	2	Total 1p19q loss	Met	58	1	Lt. Frontal	no	1.5	T2	AX	AX	AX	AX	0	0	78641	110.09	22.182	196	8	107	108	6.4518	33.57	30.747	289.13	1	25.06	7.0711	5.2708	85.514	10.78	109	13	86	84	5.3593	83.182	8.3567
E	2	48	AO	AO	3	63	F	+	+	1	2	Total 1p19q loss	Met			Lt. Frontal	no	3	T2	AX	AX	AX	AX	1	0	91937	91.528	16.101	154	9	90	86	6.0094	27.49	26.514	304.69	1	20.603	8.0623	4.8803	70.889	14.876	118	14	71	68	5.9147	104.05	21.451
E	1	49	DA	DA	2	42	M	+	-	1	1	no loss	UnMet			Lt.Temporal	no	1.5	T2		AX	COR		0	0	84037	129.67	26.015	208	2	132	132	6.6646	65.181	63.32	467	1	45.695	22.804	6.0808
E	1	50	OL	OL	2	64	F	+	+	1	2	Total 1p19q loss	Met			Lt. Parietal	no	3	T2	AX	AX	AX	AX	1	0	33922	113.93	17.65	188	15	116	117	6.1504	46.908	59.415	406.44	1	29.069	14.866	5.534	58.116	12.727	152	1	58	54	5.492	59.738	10.676
E	2	51	OL	OL	2	44	F	+	+	1	2	Total 1p19q loss	Met			Rt. Frontal	no	3	T2	AX	AX	AX	AX	1	0	49908	101.34	20.652	181	8	100	84	6.3614	44.519	40.168	333.01	1	30.083	11.18	5.6329	57.521	13.871	102	1	57	53	5.7361	54.963	12.012
F	1	52	OL	AO	3	41	M	+	+	1	2	Total 1p19q loss	Met			Rt. Frontal	yes	1.5	T2	AX	AX		AX	1	1	321210	122.83	44.474	255	12	112	113	7.1735	52.819	53.379	531.24	1	37.336	9.2195	5.9077	90.657	17.236	200	18	91	97	6.0813	118.03	26.589
G	1	53	DA	DA	2	70	M	-	+	0	3	no loss	UnMet	277	0	Rt. Frontal~Parietal	no	1.5	T2	AX	AX	AX	AX	0	0	83075	73.026	8.2508	137	16	73	75	4.9426	20.224	20.23	152.84	1	13.892	7.0711	4.4803	81.743	13.827	166	1	84	86	5.4787	89.854	12.657
G	2	54	AA	AA	3	61	F	-	+	0	3	no loss	Met	47	0	Rt. Parietal	yes	1.5	T2	AX	AX		AX	1	0	111810	133.77	21.96	186	55	137	142	6.4008	45.899	28.452	157.18	1	39.661	13.601	5.68	70.649	11.014	153	27	70	70	5.4166	106.88	31.429
B	1	55	DA	DA	2	35	M	+	-	1	1	no loss	Met	5717	1	Lt .Frontal	no	1.5	T2	AX	AX	AX		0	0	10073	153.48	28.391	205	65	161	175	6.6537	48.902	32.921	151.57	3	38.897	20.616	5.3429	77.873	11.975	111	38	76	76	5.5513	75.683	9.389
B	1	56	OL	AO	3	40	M	+	+	1	2	Total 1p19q loss	Met	5416	1	Rt frontal lobe	no	1.5	T2	AX	AX	AX		0	0	32690	153.61	26.094	214	66	159	169	6.6178	43.204	38.621	209	1	31.623	8.0623	5.287	131.32	6.6311	148	97	131	127	4.6758	75.211	7.088
B	2	57	AOA	AO	3	57	M	+	+	1	2	Total 1p19q loss	Met	715	1	Rt. Temporal~Insula	no	3	T2	AX	AX	AX		0	0	146170	105.51	18.779	209	4	106	105	6.2448	41.187	33.25	262.05	1	32.388	8.0623	5.3962	40.895	11.236	137	1	41	41	5.4871	47.262	12.048
B	1	58	Anaplatic Glioma	GBM	4	66	F	-	+	0	3	no loss	Met	664	1	Lt .Frontal	yes	3	T2	AX		AX	AX		0	25189	76.671	11.508	132	40	78	79	5.5074	21.916	14.879	125.94	1	19.105	7.0711	4.2912	49.458	7.6897	70	3	50	52	4.8852
B	1	59	AO	OL	2	50	M	+	+	1	2	Total 1p19q loss	Met	657	1	Lt .Frontal	no	3	T2	AX	AX	AX		0	0	62649	111.2	18.962	176	39	109	106	6.2301	34.952	32.732	331.54	1	26.833	5	5.2507	65.168	17.585	120	8	66	71	6.1434	63.155	14.89
B	2	60	AA	AA	3	75	F	-	+	0	3	no loss	Met	62	1	Rt. Insula	no	1.5	T2	AX	COR	AX	AX	1	0	14553	100.42	14.686	147	20	101	105	5.8489	39.708	28.42	203.3	1	34.54	14.318	5.1331	76.89	10.549	100	14	77	72	5.2814	89.251	12.912
B	1	61	OL	OL	2	21	F	+	+	1	2	Total 1p19q loss	Met	583	1	Lt. Temporal	no	3	T2	AX	AX	AX	AX	0	0	84297	83.449	14.485	156	1	83	88	5.8738	26.358	26.948	317.51	1	19.416	5	4.7061	40.879	8.4707	76	1	40	39	5.0053	40.364	7.6689
B	1	62	Anaplatic Glioma	AA	3	38	F	-	-	0	3	no loss	Met	468	1	Lt. Temporal	no	1.5	T2	AX	AX	AX		0	0	1141	150.18	28.521	188	59	158	179	6.241	97.972	36.327	164.78	25.495	100.36	69.971	5.2156	58.802	13.309	86	29	61	70	5.533	56.816	11.515
H	2	63	AA	AA	3	53	M	-	-	0	3		Met			Rt. Insula	no	1.5	T2	AX	AX	AX		1	1	19352	168.09	37.951	223	49	172	215	6.9626	56.612	37.005	244.91	3.1623	47.781	19.235	5.8871	77.823	11.408	106	29	78	69	5.4435	100.5	23.79
H	1	64	AA	AA	3	65	M	+	+	1	2		Met			Lt .Frontal	no	3	T2	AX	AX	AX	AX	1	0	21732	94.795	16.914	159	24	94	93	6.0663	47.004	38.965	324.55	1	34.821	19.416	5.5933	42.834	15.379	183	1	42	40	5.8038	68.189	13.941
H	1	65	DA	DA	2	64	M	-	-	0	3		UnMet			Lt .Frontal	no	1.5	T2	AX	AX	AX	AX	0	0	39053	62.052	11.237	100	33	62	65	5.5021	16.077	12.91	115.52	1	12.53	8.0623	4.6134	66.623	7.8675	86	21	68	71	4.9443	32.499	5.0367
H	2	66	OL	AO	3	39	M	+	+	1	2	Total 1p19q loss	Met			Lt. Temporal-insula	no	3	T2	AX	AX	AX	AX	1	0	353510	96.622	26.56	208	1	95	99	6.7213	49.789	56.446	442.47	1	29.155	8.0623	5.8973	66.444	18.776	182	1	66	63	6.251	110.36	24.191
C	1	67	AA	AA	3	31	F	-	+	0	3	no loss	UnMet	34	0	Lt Temporal	no	3	T2	AX	AX	AX	AX	1	0	234300	97.2	16.171	158	1	97	100	6.0237	27.129	30.273	279.16	1	17.493	8.0623	5.0224	72.633	9.8132	115	1	73	71	5.2463	107.27	17.721
C	1	68	AA	AA	3	63	M	-	+	0	3	no loss	Met	1722	1	Rt.Temporal	no	3	T2	AX	AX	AX	AX	0	0	63786	103.68	21.993	180	5	101	103	6.4355	26.393	20.458	155	1	21	11.402	4.8867	76.924	16.634	123	1	81	83	5.6696	117.74	27.105
C	2	69	DA	DA	2	36	F	-	-	0	3	no loss	UnMet	1335	0	Lt frontal lobe	no	1.5	T2	AX	AX	AX	AX	0	0	111870	134.63	23.881	208	71	133	130	6.5549	29.566	22.652	257.72	1	24.207	11.402	4.845	71.489	14.694	111	8	72	64	5.8286	137.82	24.243
C	1	70	DA	DA	2	47	F	-	-	0	3	no loss	UnMet	2826	1	Lt Temporal	no	3	T2	AX	AX	AX	AX	1	0	111370	120.88	25.5	201	20	124	139	6.6584	35.689	27.334	188.83	1	29	7.0711	5.2642	62.443	10.063	125	3	63	65	5.348	110.92	35.724
C	1	71	DA	DA	2	29	F	+	-	1	1	no loss	Met	146	1	Lt.Frontal interventricular	no	3	T2	AX	AX		AX	0	0	33339	189.18	24.723	227	64	198	204	6.114	49.851	36.169	228.32	1	44.385	25.495	5.6717	56.2	13.119	105	28	54	52	5.5177	96.231	22.913
C	2	72	AA	AA	3	40	F	+	-	1	1	no loss	Met	735	1	Rt.Temporal	no	3	T2	AX	AX	AX	AX	1	0	319380	105.62	20.741	155	1	107	109	6.3645	24.765	23.904	247.27	1	18.028	8.0623	5.1708	73.592	9.9832	126	5	74	72	5.2586	133.29	27.614
C	1	73	DA	DA	2	60	M	-	+	0	3	no loss	Met	335	1	Rt frontal lobe	no	3	T2	AX	AX		AX	0	0	7869	88.47	11.507	112	51	89	90	5.4614	24.461	12.239	59.135	1.4142	23.484	14.318	4.5407	86.446	10.5	138	71	85	85	4.7104	130.22	13.3
C	1	74	DA	DA	2	39	M	+	-	1	1	no loss	Met	36	1	Rt.Occipital	no	3	T2	AX	AX	COR	AX	0	0	45353	160.47	31	217	38	169	185	6.6909	63.156	46.665	297.93	1	51.225	19.416	6.0915	64.22	12.239	98	9	62	54	5.4849	121.98	24.322
D	2	75	AA	AA	3	55	M	-	+	0	3	no loss	UnMet			Lt. Insular	no	3	T2	AX				0	0	131740	63.063	11.915	217	25	64	72	5.5208	15.976	23.324	247.52	1	9.4868	6.7082	4.5246
D	1	76	AA	AA	3	42	M	+	-	1	1	no loss	Met			Rt. Insula	no	3	T2	AX	AX	AX	AX	0	0	188190	116.67	25.781	213	22	114	108	6.6875	31.53	26.94	221.82	1	24.042	9.2195	4.973	87.354	12.242	146	26	88	98	5.5961	87.67	11.532
D	1	77	AA	AO	3	47	M	+	+	1	2	Total 1p19q loss	Met			Lt. Insular	no	3	T2	AX	AX	AX	AX	1	0	86400	82.941	19.204	176	3	81	84	6.2058	25.463	20.798	183.31	1	19.723	9.2195	5.0019	78.966	8.4019	109	5	79	79	4.9785	82.245	26.873
NCC	2	78	OA	OL	2	31	M	+	+	1	2	Total 1p19q loss	Met	473	1	Rt. Temporal	no	1.5	T2	AX	AX	AX		1	0	34024	110.85	22.418	177	46	114	120	6.4633	50.687	27.041	147.63	2	48.939	29.069	5.3149	75.037	8.166	98	30	75	78	5.0059	70.314	7.9101
NCC	1	79	AA	AA	3	61	F	-	+	0	3	no loss	Un-Met	815	0	Rt. Insular	no	1.5	T2	AX	AX	AX		1	0	55122	112.69	24.006	211	46	113	119	6.4587	65.216	50.423	339.2	2.2361	52.402	39.051	5.697	86.921	13.118	118	14	88	92	5.6876	90.066	20.01
NCC	1	80	AOA	AO	3	32	M	+	+	1	2	Total 1p19q loss	Met	3912	1	Lt. Frontal	no	1.5	T2	AX	AX	AX		1	0	59040	113.81	29.688	214	39	112	114	6.871	57.938	34.15	229.63	1	52.359	30.414	5.4491	72.83	14.14	118	20	72	73	5.8364	72.312	10.521
NCC	2	81	OA	AO	3	24	M	+	+	1	2	Total 1p19q loss	Met	3884	1	Lt. Frontal	no	1.5	T2	AX	AX	AX		0	0	59404	71.103	14.915	106	29	74	82	5.7843	15.699	10.579	60.017	1	13.038	6.7082	4.1111	61.01	10.217	84	24	60	54	5.2233	60.187	9.1481
NCC	1	82	AOA	AA	3	28	M	-	-	0	3	no loss	Un-Met	3879	1	IIIrd Ventricle	no	1.5	T2	AX	AX	AX		0	0	7684	108.19	18.4	198	64	105	95	5.9334	71.129	46.202	295.05	3.6056	65.141	45.618	5.4006	84.017	16.776	121	27	89	94	5.7992	86.692	15.558
NCC	1	83	OA	OL	2	39	F	+	+	1	2	Total 1p19q loss	Met	389	1	Lt. Frontal	no	1.5	T2	AX	AX	AX		0	0	28073	79.587	11.997	131	42	78	75	5.5618	24.129	21.921	138.84	1	17.015	5.099	5.0398	63.287	13.075	98	7	65	74	5.3632	65.448	10.748
NCC	2	84	DA	OL	2	39	F	+	+	1	2	Total 1p19q loss	Met	2438	1	Lt. Frontal	no	1.5	T2	AX	AX	AX		1	0	218840	103.33	21.108	228	52	99	90	6.3208	35.762	31.093	378.52	1	28.792	17.464	5.0603	83.301	12.548	111	19	84	95	5.6171	82.024	12.111
NCC	1	85	AA	AA	3	35	F	+	-	1	1	no loss	Met	1578	0	Rt. Temporal	no	1.5	T2	AX	AX	AX		0	0	124510	155.34	32.369	221	3	163	171	6.8855	75.681	68.455	436.4	2.8284	56.018	25.239	6.2025	72.158	12.011	105	2	72	67	5.5177	69.842	10.823
NCC	1	86	AOA	OL	2	29	M	+	+	1	2	Total 1p19q loss	Met	3645	1	Rt. Frontal	no	1.5	T2	AX	AX	AX		0	0	202900	100.55	20.736	200	29	96	83	6.2922	24.475	18.84	152.46	1	19.698	8.0623	4.9633	76.383	11.307	108	3	77	86	5.479	77.884	10.012
NCC	2	87	OA	AO	3	40	M	+	+	1	2	Total 1p19q loss	Met	3557	1	Lt. Frontal	no	1.5	T2	AX	AX	AX		0	0	98690	119.28	30.286	219	49	112	108	6.8046	41.774	27.189	253.51	1	36.497	8.0623	5.0984	77.619	16.804	139	3	79	74	6.0379	79.244	15.175
NCC	1	88	AO	AA	3	62	M	+	-	1	1	no loss	Met	1554	1	Rt. Parietal	no	1.5	T2	AX	AX	AX		1	1	229040	147.82	35.453	246	16	146	131	7.1595	83.003	50.284	378.29	1.4142	75.528	16.643	6.2096	78.719	9.8232	150	17	79	79	5.3073	100.02	44.795
NCC	1	89	AA	AA	3	53	F	+	-	1	1	no loss	Met	78	0	Rt. Temporal	no	1.5	T2		AX	AX		0	0	160650	118.76	36.847	237	17	108	88	6.9983	45.053	39.366	240.07	1	31.953	11.402	5.4819
NCC	2	90	DA	OL	2	62	M	+	+	1	2	Total 1p19q loss	Met	634	0	Corpus Callosum	no	1.5	T2	AX	AX	AX		1	1	423970	124.38	27.754	246	19	122	120	6.778	48.539	36.499	381.69	1	39.661	20.616	5.4557	88.478	10.339	132	4	90	93	5.3157	86.645	9.3904
NCC	1	91	DA	DA	2	39	F	-	-	0	3	no loss	Un-Met	3424	1	IVth Ventricle	no	1.5	T2	AX	AX	AX		1	0	17308	138.88	15.733	178	60	140	146	5.8986	95.469	40.022	234.08	13	95.189	31.78	5.7148	83.501	13.416	105	39	88	91	5.2599	87.102	10.555
NCC	1	92	DA	AA	3	65	M	+	-	1	1	no loss	Met	431	0	Rt. Frontal	no	1.5	T2	AX	AX	AX		0	0	169360	160.22	35.958	240	31	162	163	7.1648	71.978	47.12	249.21	1	62.294	14.866	5.9752	77.354	13.161	143	14	78	79	5.7394	77.672	12.725
NCC	2	93	DA	DA	2	58	M	-	-	0	3	no loss	Un-Met	1435	0	Lt. Temporal	no	1.5	T2		AX	AX		0	0	94734	126.18	20.474	190	32	131	139	6.2437	31.993	25.132	203.79	1	25.554	13.601	5.0716
NCC	1	94	AOA	AO	3	63	M	+	+	1	2	Total 1p19q loss	Met	377	1	Lt. Frontal	no	1.5	T2		AX	AX		0	0	17869	120.58	24.464	168	52	123	142	6.4976	54.387	28.433	147	4.4721	50.22	26.401	5.3924
NCC	1	95	AOA	OL	2	30	M	+	+	1	2	Total 1p19q loss	Met	3326	1	Rt. Frontal	no	1.5	T2	AX	AX	AX		0	0	186950	80.906	16.427	135	14	82	94	6.0286	18.358	14.787	131.93	1	14.56	7.0711	4.0539	67.842	12.615	222	1	68	67	5.3806	73.854	12.369
NCC	2	96	DA	AA	3	37	M	+	-	1	1	no loss	Un-Met	1157	0	Lt. Parietal	no	1.5	T2	AX	AX	AX		0	0	39437	123.43	27.074	181	36	123	105	6.6949	52.04	55.074	395.9	1	32.954	25.495	5.3518	81.615	20.984	229	12	82	81	6.1534	81.041	17.313
NCC	1	97	AOA	AO	3	55	F	+	+	1	2	Total 1p19q loss	Met	189	1	Lt. Frontal	no	1.5	T2	AX	AX	AX		0	0	71747	126.77	26.446	214	15	128	141	6.7417	64.34	46.605	332.63	2.2361	52.612	13.038	5.7872	90.558	9.5216	122	23	91	89	5.2121	86.609	7.6026
NCC	1	98	AOA	DA	2	67	M	-	+	0	3	no loss	Un-Met	268	0	Lt. Temporal	no	1.5	T2	AX	AX	AX		1	0	74016	145.63	36.929	255	49	144	129	7.1904	78.787	53.902	315.16	1.4142	66.11	11.18	6.0841	97.875	13.382	143	9	98	95	5.728	99.672	19.484
NCC	2	99	AA	AO	3	59	M	+	+	1	2	Total 1p19q loss	Met	1361	0	Lt. Frontal	no	1.5	T2	AX	AX	AX		1	0	320640	117.85	30.192	230	10	116	108	6.9297	63.078	46.196	378.71	1.4142	51.064	13.601	5.9299	85.336	16.931	224	6	86	94	5.9923	86.562	17.636
NCC	1	100	AOA	AA	3	50	M	-	-	0	3	no loss	Un-Met	175	0	Temporal, dissemination	no	1.5	T2	AX	AX	AX		1	0	78288	160.64	24.429	249	56	163	168	6.5681	79.842	47.183	294.35	2.8284	73.756	17.72	6.0193	79.875	14.566	143	13	82	84	5.6379	110.25	33.98
NCC	1	101	AOA	AA	3	47	F	-	-	0	3	no loss	Met	179	0	Rt. Frontal	no	1.5	T2	AX	AX	AX		1	0	55150	94.699	20.852	159	44	91	89	6.3043	57.491	41.637	217.92	1.4142	43.417	21.024	5.7015	83.846	10.052	114	37	83	82	5.3296	93.055	19.595
NCC	2	102	DA	OL	2	31	M	+	+	1	2	Total 1p19q loss	Met	3127	1	Lt. Temporal	no	1.5	T2	AX	AX	AX		0	0	50703	125.1	24.538	206	40	123	119	6.6085	54.645	41.007	257.09	1	46.043	11.402	5.5893	97.967	11.134	125	10	98	97	5.3957	95.674	9.4373
NCC	1	103	DA	DA	2	32	M	+	-	1	1	no loss	Met	31	1	Lt. Parietal	no	1.5	T2	AX	AX	AX		0	0	52245	130.37	29.956	219	47	133	160	6.8662	60.829	42.159	222.6	1	50.09	24.759	5.6401	88.565	11.111	121	19	88	84	5.4557	86.212	9.7612
NCC	1	104	DA	DA	2	72	F	-	-	0	3	no loss	Un-Met	1125	0	Lt. Temporal	no	1.5	T2	AX	AX	AX		0	0	37250	101.46	13.499	170	63	100	94	5.7344	31.128	21.953	146.69	1	26.249	9.2195	4.6821	95.436	8.4826	116	24	97	98	4.8929	88.764	6.5038
NCC	2	105	DA	DA	2	37	F	-	-	0	3	no loss	Un-Met	646	0	Rt. Temporal Frontal	no	1.5	T2	AX	AX	AX		0	0	330890	104.56	23.385	204	34	103	88	6.5316	44.211	44.234	379.58	1	29.18	16.031	5.4828	80.822	13.087	211	1	82	80	5.5276	77.614	11.204
NCC	1	106	AO	AO	3	58	M	+	+	1	2	Total 1p19q loss	Met	148	1	Lt. Frontal	yes	1.5	T2	AX	AX	AX		1	1	263620	155.3	39.381	255	28	149	139	7.2063	86.346	68.613	389.97	1.4142	67.119	21.024	6.4501	76.706	10.132	110	7	77	78	5.3736	103.84	39.886
NCC	1	107	DA	AA	3	41	F	+	-	1	1	no loss	Un-Met	292	1	Rt. Frontal	no	1.5	T2	AX	AX	AX		0	1	120800	157.77	39.26	243	8	160	178	7.2786	94.721	70.834	435.6	2	75.96	20.616	6.4415	64.119	18.937	139	4	63	60	6.2349	60.373	15.903
NCC	2	108	AOA	AO	3	34	M	+	+	1	2	Total 1p19q loss	Met	2913	1	Lt. Frontal	no	1.5	T2	AX	AX	AX		0	0	70321	81.127	15.539	133	35	82	84	5.98	20.412	13.721	112.22	1.4142	17.493	6.7082	4.3777	67.095	9.4999	91	17	67	64	5.2191	60.921	7.1333
NCC	1	109	AA	DA	2	38	F	+	-	1	1	no loss	Met	2897	1	Rt. Frontal	no	1.5	T2	AX	AX	AX		0	0	47851	149.84	22.839	196	50	156	159	6.3132	98.01	52.779	255.35	3.1623	90.139	29.275	6.1922	73.555	11.257	107	25	74	73	5.5078	72.139	11.095
NCC	1	110	DA	AA	3	75	M	+	-	1	1	no loss	Met	81	1	Bil. Frontal Corpus callosum	no	1.5	T2	AX	AX	AX		0	0	393070	111.01	18.963	177	9	111	99	6.2672	28.371	28.83	292.18	1	18.974	8.0623	4.9103	60.901	10.935	153	1	61	57	5.3592	58.888	8.9811
NCC	2	111	AA	AA	3	70	M	-	-	0	3	no loss	Un-Met	559	0	Rt. Frontal	no	1.5	T2	AX	AX	AX		1	0	360480	81.754	15.066	154	7	81	78	5.9331	20.917	20.531	191.91	1	15	7.0711	4.7966	67.371	15.549	255	1	67	67	5.4399	67.817	15.789
NCC	1	112	DA	DA	2	33	M	+	-	1	1	no loss	Un-Met	2822	1	Rt. Parietal	no	1.5	T2	AX	AX	AX		0	0	200430	102.53	20.2	206	17	101	104	6.3558	38.725	34.848	313.1	1	30	7.0711	5.1587	85.26	12.198	117	2	86	84	5.5426	85.126	11.211
NCC	1	113	AOA	AA	3	75	F	-	-	0	3	no loss	Un-Met	724	0	Rt. Temporal	no	1.5	T2	AX	AX	AX		1	0	69335	146	35.696	223	51	144	115	6.9693	62.08	53.766	367.05	1	47.587	16.125	5.8635	83.893	11.383	117	9	85	85	5.4915	81.23	9.7587
NCC	2	114	DA	DA	2	42	F	+	-	1	1	no loss	Met	1419	0	Lt. Temporal	no	3	T2	AX	AX	AX		0	0	163890	129.3	26.247	202	36	131	154	6.7051	30.752	23.548	185.81	1	24.515	11.18	5.0539	93.911	13.424	127	19	94	97	5.7626	90.905	13.606
NCC	1	115	AA	OL	2	47	F	+	+	1	2	Total 1p19q loss	Met	96	0	Lt. Insular	no	3	T2	AX	AX	AX		0	0	41826	115.35	25.203	221	34	113	104	6.6068	47.035	38.71	233.94	1.4142	34.928	10	5.5558	86.542	14.514	119	29	87	79	5.8304	81.73	12.059
NCC	1	116	OA	OL	2	27	M	+	+	1	2	Total 1p19q loss	Met	273	1	Lt. Temporal	no	3	T2	AX	AX	AX	AX	0	0	21959	127.4	24.574	174	5	134	147	6.4221	60.631	60.572	346.65	3.1623	42.036	15.524	5.9097	93.403	15.886	202	2	96	90	5.5693	89.997	12.92
NCC	2	117	OA	OL	2	35	F	+	+	1	2	Total 1p19q loss	Met	2653	1	Frontal	no	3	T2	AX	AX	AX		1	0	218410	107.41	26.552	206	13	102	88	6.63	31.385	30.179	336.07	1	22.204	12.042	4.9943	93.172	21.908	164	6	95	110	6.3885	88.786	19.563
NCC	1	118	DA	DA	2	53	M	-	-	0	3	no loss	Un-Met	997	0	Lt. Basal ganglia Insular	no	3	T2	AX	AX	AX		1	0	63106	114.25	19.605	214	41	112	111	6.2917	33.528	31.812	232.54	1	24.331	14.866	5.0126	101.87	11.167	124	35	103	102	5.3884	94.503	17.574
NCC	1	119	DA	DA	2	31	M	+	-	1	1	no loss	Un-Met	2574	1	Lt. Frontal	no	3	T2	AX	AX	AX		0	0	8287	101.41	15.159	138	60	102	95	5.9132	30.19	19.249	168.01	2.2361	26.173	24.698	4.5527	80.545	12.796	111	31	81	72	5.6427	73.222	10.472
NCC	2	120	AOA	OL	2	59	F	+	+	1	2	Total 1p19q loss	Un-Met	2566	1	Rt. Frontal	no	3	T2	AX	AX	AX		1	0	76931	81.275	13.158	157	44	80	77	5.7249	24.138	20.489	210.76	1	18.601	9.2195	4.9641	89.306	18.862	188	18	87	80	6.2158	93.916	18.951
NCC	1	121	AA	AA	3	58	M	-	+	0	3	no loss	Un-Met	2464	0	Rt. Frontal	no	3	T2	AX	AX	AX		0	0	39963	90.395	14.86	153	55	88	80	5.8508	28.378	30.546	238.77	1	18.248	7.0711	4.8611	79.769	16.861	114	13	83	92	6.0265	71.856	12.384
NCC	1	122	AA	AA	3	66	M	-	+	0	3	no loss	Met	23	0	Rt. Frontal Parietal	no	3	T2	AX	AX	AX	AX	1	0	329850	117.4	24.318	197	1	117	113	6.6351	42.187	31.188	252.69	1	34.525	12.042	5.4606	88.947	13.72	163	1	89	83	5.792	97.463	33.794
NCC	2	123	AA	DA	2	54	F	-	+	0	3	no loss	Un-Met	134	0	Rt. Frontal	no	3	T2	AX	AX	AX	AX	1	1	50446	124.16	40.196	209	53	113	103	6.9239	44.209	37.766	243.82	1	32.78	5	5.6524	84.029	14.48	167	42	87	89	5.6575	94.205	26.681
NCC	1	124	DA	DA	2	40	F	+	-	1	1	no loss	Un-Met	2498	1	Rt. Parietal	no	3	T2	AX	AX	AX		0	0	72908	147.91	26.582	207	3	152	160	6.6424	66.692	57.775	384.34	1.4142	50.537	7.0711	6.2009	78.445	22.561	200	1	74	70	6.2753	70.484	31.368
NCC	1	125	AA	AA	3	21	F	+	-	1	1	no loss	Met	2416	1	Lt. Frontal	no	3	T2	AX	AX	AX	AX	0	0	164240	126.11	27.14	187	9	128	137	6.736	39.658	32.821	254.47	1	29.547	8.6023	5.5673	75.151	15.02	113	13	75	73	5.8622	77.185	15
NCC	2	126	OL	AA	3	32	M	+	-	1	1	no loss	Met	229	1	Lt. Frontal	no	3	T2	AX	AX	AX	AX	0	0	24694	111.14	14.286	144	40	113	111	5.7046	45.553	22.401	136.13	2.2361	42.267	26.401	5.4227	41.583	13.069	86	2	38	31	5.5396	64.127	23.758
NCC	1	127	DA	DA	2	31	M	+	-	1	1	no loss	Met	245	1	Lt. Frontal	no	1.5	T2	AX	AX	AX		0	0	48068	118.93	17.16	183	53	119	120	6.1209	35.339	29.889	199.81	1.4142	26.495	3.1623	5.1872	79.722	18.982	121	12	82	82	6.1381	78.571	14.885
NCC	1	128	AO	AO	3	41	M	+	+	1	2	Total 1p19q loss	Met	236	1	Rt. Temporal	no	1.5	T2	AX	AX	AX		1	0	123230	123.11	21.113	187	2	124	122	6.4045	49.541	59.962	361.42	1	29.24	8.0623	5.7164	75.832	16.459	190	1	76	77	5.8732	75.96	15.864
NCC	2	129	AA	DA	2	57	F	+	-	1	1	no loss	Met	475	0	Lt. Frontal	no	3	T2	AX	AX	AX		1	0	224340	112.72	18.623	174	30	112	113	6.2268	28.61	20.624	200.86	1	23.77	9.2195	4.8986	78.278	9.4752	186	13	79	77	5.1643	74.745	11.32
NCC	1	130	AA	DA	2	35	F	+	-	1	1	no loss	Met	1968	1	Lt. Frontal	no	1.5	T2	AX	AX	AX		0	0	30748	132.3	23.382	167	63	141	147	6.228	64.272	41.102	194.58	2.2361	61.221	9.434	5.7105	63.302	15.42	97	7	63	58	5.9033	66.182	13.945
NCC	1	131	AA	AA	3	64	M	-	-	0	3	no loss	Un-Met	134	0	Rt. Parietal	no	1.5	T2	AX	AX	AX		1	0	242350	144.32	26.414	214	50	148	159	6.6797	50.09	35.826	249	1	41.304	8.0623	5.7589	75.03	13.484	167	18	76	84	5.7401	97.984	34.588
NCC	2	132	AA	DA	2	44	M	+	-	1	1	no loss	Met	1931	1	Lt. Frontal Temporal	no	1.5	T2	AX	AX	AX		0	0	60463	104.4	13.717	158	61	105	107	5.8054	25.505	26.571	373.32	1	19.698	12.042	4.6543	72.025	15.165	109	1	72	66	5.8373	69.73	12.905
NCC	1	133	DA	DA	2	31	F	+	-	1	1	no loss	Met	1924	1	Temporal, Parietal	no	1.5	T2	AX	AX	AX		0	0	209320	130.2	24.378	178	15	134	151	6.4852	44.262	36.646	299.3	1	32.985	18.028	5.5962	61.298	14.351	204	1	62	61	5.7788	64.442	15.265
NCC	1	134	DA	DA	2	64	M	-	-	0	3	no loss	Un-Met	368	0	Insular lobe > basal ganglia bil. Gliomatosis cerebri	no	1.5	T2	AX	AX	AX		0	0	80794	101.49	13.336	154	22	102	102	5.7677	31.053	28.377	271.22	1.4142	22.804	12.042	5.1246	76.431	14.882	171	4	78	78	5.7627	75.31	14.267
NCC	2	135	AA	DA	2	61	F	-	+	0	3	no loss	Un-Met			Lt Parietal	no	1.5	T2	AX	AX	AX		1	0	60948	112.05	17.879	187	64	112	112	6.0908	33.477	23.234	133	1	27.092	9.2195	5.2379	77.029	7.4022	99	37	77	77	4.8788	90.654	23.134
NCC	1	136	AOA	AO	3	39	F	+	+	1	2	Total 1p19q loss	Met	178	1	Lt. Parietal	no	1.5	T2	AX	AX	AX		0	0	72608	124.97	21.299	184	17	125	122	6.4216	50.338	34.05	352.1	1.4142	44.011	32.016	5.6112	79.719	15.246	172	29	80	83	5.8385	82.372	15.193
NCC	1	137	AA	DA	2	54	M	-	-	0	3	no loss	Un-Met	177	1	Rt. Frontal Temporal	no	3	T2	AX	AX	AX		0	0	29597	98.109	15.863	134	38	98	111	5.9746	31.838	21.247	120.43	1	28.965	2.2361	5.112	82.803	12.341	115	5	83	81	5.5289	75.081	10.893
NCC	2	138	AA	AA	3	29	M	+	-	1	1	no loss	Met	674	0	Rt. Frontal	no	1.5	T2	AX	AX	AX		1	0	95195	113.13	19.579	176	35	112	106	6.3072	40.632	38.926	278.62	1	30.643	8.0623	5.4608	85.653	19.313	194	2	88	98	6.127	88.009	17.115
NCC	1	139	AOA	AO	3	63	M	+	+	1	2	Total 1p19q loss	Met	1413	1	Lt. Frontal	no	1.5	T2	AX	AX	AX		0	1	204390	126.53	15.388	163	4	129	131	5.7769	66.035	68.539	388.31	1	44.294	8.0623	6.3561	53.937	10.585	137	1	54	52	5.3556	82.052	12.694
NCC	1	140	DA	DA	2	40	F	+	-	1	1	no loss	Un-Met	1315	1	Lt. Frontal	no	1.5	T2	AX	AX	AX		0	0	79935	90.08	15.903	139	34	88	85	5.9859	28.076	26.42	236.01	1	21.024	9.2195	4.7544	74.871	13.643	105	5	77	82	5.6936	76.668	11.213
NCC	2	141	AA	AA	3	40	M	+	-	1	1	no loss	Un-Met	18	0	Lt. insular Temporal	no	1.5	T2	AX	AX	AX		1	0	221010	123.23	23.182	176	1	128	136	6.4735	48.977	41.415	306.14	1	38.118	18.028	5.7419	69.92	12.574	204	1	70	69	5.5771	77.012	13.549
NCC	1	142	DA	DA	2	44	M	+	-	1	1	no loss	Met	1156	1	Rt. Frontal	no	1.5	T2	AX	AX	AX		0	0	180910	126.01	20.901	167	1	131	138	6.2377	47.892	38.408	330.96	1	38.079	10.198	5.6697	69.224	13.065	155	1	69	68	5.6643	71.039	12.981
NCC	1	143	AA	AO	3	65	M	+	+	1	2	Total 1p19q loss	Met	1128	1	Lt. Insular	no	1.5	T2	AX	AX	AX		0	1	74553	127.06	20.424	169	3	130	140	6.2847	43.395	32.47	217	1	35.178	15.811	5.5492	72.76	13.331	126	7	73	72	5.657	72.121	12.61
NCC	2	144	OA	DA	2	29	M	+	-	1	1	no loss	Un-Met	184	1	Lt. Frontal	no	1.5	T2	AX	AX	AX		0	0	39587	126.52	13.639	151	2	131	132	5.2959	58.416	62.858	383.6	1	39.204	3.1623	5.9591	64.783	14.517	201	1	63	58	5.631	63.498	13.797
NCC	1	145	OA	DA	2	31	M	+	-	1	1	no loss	Met	163	1	Lt. Frontal	no	1.5	T2	AX	AX	AX		0	0	65602	115.42	17.964	152	21	121	124	5.8878	59.223	47.261	272.07	1	46.443	10.05	6.1838	62.758	19.209	173	1	60	57	6.1409	62.958	18.2
NCC	1	146	DA	DA	2	33	M	+	-	1	1	no loss	Met	137	1	Rt. Frontal	no	1.5	T2	AX	AX	AX		0	0	17350	161.28	22.907	197	64	169	177	6.1757	70.804	47.487	246.27	2.2361	58.898	8.0623	5.9593	84.639	26.427	236	12	79	69	6.3879	85.117	26.676
NCC	2	147	DA	DA	2	29	M	-	-	0	3	no loss	Un-Met	96	0	Bil. Thalamus	no	1.5	T2	AX	AX	AX		0	0	26554	99.406	13.133	153	58	98	96	5.7116	33.052	22.25	181.2	2.2361	28.792	16.279	4.737	88.511	15.069	119	2	92	97	5.6675	94.965	12.778
NCC	1	148	AO	AO	3	45	M	+	+	1	2	Total 1p19q loss	Met	972	1	Rt. Frontal	no	1.5	T2	AX	AX	AX		0	0	168980	122.96	22.688	182	1	122	124	6.4782	35.194	37.945	329.23	1	24.021	8.0623	5.2904	73.691	16.081	153	2	75	73	6.0004	71.529	13.382
NCC	1	149	OL	AO	3	62	M	+	+	1	2	Total 1p19q loss	Met	967	1	Rt. Frontal	no	1.5	T2	AX	AX	AX		0	0	28693	110.51	18.108	151	46	113	124	6.1338	43.881	26.776	171.96	1	40.112	5	5.4279	80.008	18.92	128	2	83	87	6.1258	83.319	11.665
NCC	2	150	AA	AA	3	38	F	+	-	1	1	no loss	Un-Met	52	0	Lt. Frontal lobe	no	1.5	T2	AX	AX	AX		0	0	312720	103.1	22.929	150	4	103	126	6.3925	23.714	21.996	284.29	1	17.804	8.0623	4.372	67.744	15.538	130	1	68	65	5.9412	67.282	13.949
NCC	1	151	OA	DA	2	33	F	+	-	1	1	no loss	Met	548	1	RT. Temporal	no	3	T2	AX	AX	AX		0	0	81708	82.247	15.547	123	9	82	80	5.974	28.563	24.356	225.42	1	22.804	8.6023	4.9245	84.94	14.049	131	3	84	77	5.8165	79.879	13.43
NCC	1	152	AA	DA	2	41	M	-	+	0	3	no loss	Un-Met	486	0	Rt. Temporal	no	1.5	T2	AX	AX	AX	AX	0	0	90579	107.95	15.359	163	1	110	115	5.9075	38.801	41.195	302.73	1	26.683	9.2195	5.3235	80.637	14.121	228	1	80	76	5.7256	79.297	13.201
NCC	2	153	DA	AA	3	50	M	-	+	0	3	no loss	Met	512	1	Lt. Thalamus	no	1.5	T2	AX	AX	AX		0	0	18319	89.698	11.153	148	50	91	95	5.4796	28.796	24.212	160.08	2	23.259	5.831	4.6623	86.082	11.759	106	20	88	91	5.1294	87.796	9.6059
OMCC	1	154	AOA	AA	3	29	F	-	-	0	3	no loss	Met	45	1	Lt. insula	no	3	T2	AX	AX		AX	0	0	29718	112.48	18.453	176	33	113	107	6.2255	42.855	35.528	302.15	1.4142	34.059	20.616	5.5298	138.42	19.444	181	74	135	119	6.0759	117.57	14.57
OMCC	1	155	AOA	AO	3	86	F	+	+	1	2	Total 1p19q loss	Met	195	0	Lt. Parietal	no	1.5	T2	AX	AX	AX	AX	1	0	130130	149.22	31.814	255	62	148	153	7.0047	46.959	33.222	255.27	1	39.115	9.2195	5.516	81.804	9.5691	106	29	83	86	5.2291	132.84	41.6
OMCC	2	156	AOA	AA	3	35	M	-	-	0	3	no loss	UnMet	157	0	Lt Temporal	no	3	T2	AX	AX	AX	AX	1	0	14037	87.252	19.224	163	20	86	85	6.2457	34.177	25.367	180.89	1	28.749	8.0623	4.9574	94.8	7.612	114	49	96	94	4.8374	58.289	6.6997
OMCC	1	157	OA	OL	2	32	M	+	+	1	2	Total 1p19q loss	Met	2452	1	Lt .Frontal	no	1.5	T2	AX		AX	AX	0	0	15325	86.525	19.996	143	34	86	79	6.3266	32.942	22.148	184.76	1	28.931	13.601	5.0066	79.122	10.694	106	32	79	76	5.3659
OMCC	1	158	AOA	OL	2	26	F	+	+	1	2	Total 1p19q loss	Met	134	1	Bi. Frontal-corpus callsu	no	1.5	T2	AX	AX	AX	AX	0	1	159670	135.51	31.932	255	9	138	142	6.9161	60.75	49.304	411.95	1	47.518	12.042	5.6994	68.234	9.4381	169	2	69	68	5.0145	83.234	12.725
OMCC	1	160	AOA	AO	3	52	M	+	+	1	2	Total 1p19q loss	Met	1129	1	Lt. Frontal	yes	3	T2	AX	AX			1	1	344730	106.52	37.622	255	1	101	76	7.136	42.091	40.058	321.69	1	29.428	8.0623	5.9371	149.53	40.795	255	2	144	128	7.1774	121.31	28.711
OMCC	1	161	AA	DA	2	45	M	+	-	1	1	no loss	Met	828	1	Lt. insula	no	3	T2	AX	AX	COR	AX	0	0	127400	127.29	26.114	214	2	128	128	6.7092	46.424	39.828	380.3	1.4142	34.886	8.0623	5.701	118.66	19.919	255	44	115	107	6.2642	97.088	18.228
OMCC	2	162	AOA	AO	3	76	M	+	+	1	2	Total 1p19q loss	Met	2135	1	Lt. Parietal	no	3	T2	AX	AX	AX		0	0	58428	112.96	20.727	175	17	116	120	6.3364	31.468	30.796	372.86	1	22.561	11.402	5.0803	72.392	12.558	111	15	73	68	5.6531	48.707	6.4501
OMCC	1	163	Gemistcytic astrocytoma	DA	2	44	M	-	-	0	3	no loss	UnMet	765	1	Rt. Temporal	no	3	T2	AX	AX	AX	AX	0	0	2672	123.33	29.513	165	40	128	154	6.3924	82.855	49.565	212.49	4	73.348	8	5.903	113.81	15.361	145	80	116	127	5.7901	99.656	10.649
OMCC	1	164	AOA	AO	3	39	F	+	+	1	2	Total 1p19q loss	Met	458	1	Rt. Frontal	no	1.5	T2	AX	AX	AX	AX	0	0	69851	158.03	32.434	243	35	163	183	6.9389	64.04	50.803	308.72	1.4142	50.463	3.6056	5.8669	89.027	22.217	204	7	86	76	6.3587	83.774	12.434
OMCC	2	165	OL	OL	2	36	F	+	+	1	2	Total 1p19q loss	Met	611	1	Lt. Frontal	no	3	T2	AX	AX		AX	0	0	16496	96.671	14.784	151	2	98	103	5.8492	38.872	45.936	313.06	1.4142	26.73	25.495	5.1755	130.16	23.898	165	4	134	127	6.0342	115.05	18.282
OMCC	1	166	AOA	OL	2	18	M	+	+	1	2	Total 1p19q loss	Met	3389	1	Lt frontal lobe	no	3	T2	AX	AX VINCI rsl		AX	1	0	69855	153.11	21.489	210	30	155	168	6.4256	51.178	50.632	363.55	1	36.125	8.0623	5.6736	87.436	15.358	150	1	89	91	5.924	68.325	15.908
OMCC	1	167	DA	DA	2	40	M	+	-	1	1	no loss	Met	2783	1	Rt frontal lobe	no	3	T2	AX	AX		AX	0	0	12859	106.59	14.755	141	48	110	117	5.7851	38.061	21.187	117.78	1.4142	35.355	12.207	5.0547	88.391	16.605	142	27	86	81	6.0007	56.916	12.484
OMCC	2	168	AA	AA	3	62	F	-	-	0	3	no loss	UnMet	325	0	Lt. celebelum	no	3	T2	AX	AX	COR	AX	1	0	40723	90.154	13.209	134	40	89	83	5.7397	27.159	16.812	97.755	1	24.125	19.235	4.5845	116.82	10.573	146	83	117	119	5.4241	124.66	23.708
OMCC	1	169	OL	OL	2	41	F	+	+	1	2	Total 1p19q loss	Met	4596	1	Lt. Frontal		3	T2	AX	AX			0	0	32239	130.25	28.507	201	63	132	148	6.7805	62.988	38.043	228.04	4	56.89	25.495	5.459	81.024	20.853	112	4	86	93	6.0926	78.008	24.991
OMCC	1	170	AA	AA	3	68	M	+	-	1	1	no loss	UnMet	429	1	Rt. Frontal	no	3	T2	AX	AX	AX	AX	0	0	13854	82.717	19.896	137	19	80	68	6.194	43.417	53.054	362.14	1.4142	27.785	11.402	5.581	56.342	19.351	93	1	58	58	6.1793	80.961	15.863
OMCC	2	171	AA	AA	3	44	M	-	+	0	3	no loss	UnMet	574	1	Lt. Parietal		1.5	T2	AX	AX	AX	AX	0	0	6458	88.365	8.9736	108	56	90	95	5.1182	24.099	13.001	71.449	2.2361	22.204	11.402	4.455	63.5078	8.60415	83	24	63	61	5.08012	67.5287	9.30023
OMCC	1	172	AA	DA	2	70	M	-	+	0	3	no loss	Met	392	1	Rt. Fronta-Insular-Temporal	no	3	T2	AX	AX	AX	AX	0	0	155810	93.794	13.241	147	7	93	93	5.716	29.237	28.831	254.58	1	20	8.0623	4.8501	60.627	13.714	152	4	61	60	5.772	90.221	23.373
OMCC	1	173	OL	OL	2	32	F	+	+	1	2	Total 1p19q loss	Met	4938	1	Rt. Frontal		1	T2	AX	AX			0	0	24485	137.97	20.412	191	61	140	161	6.2905	52.967	32.879	207.64	2.2361	47.634	29.155	5.5956	91.883	12.518	119	30	93	92	5.5756	85.703	10.183
OMCC	2	174	DA	AA	3	49	F	-	+	0	3	no loss	Met	345	1	Rt. Thalamus	no	3	T2	AX	AX		AX	0	0	13236	101.12	13.935	142	50	103	108	5.7619	34.098	21.898	199.67	1	30.438	14.318	4.8188	132.46	11.388	172	88	132	131	5.5236	112.22	11.025
OU	1	175	AA	AA	3	75	M	-	+	0	3	no loss	Met	171	1	Rt. Frontal	no	3	T2	AX	AX	AX		1	0	11234	82.663	10.966	134	27	83	85	5.4035	26.931	24.663	197.77	1	18.439	4.1231	4.7595	89.781	15.13	122	22	91	85	5.8224	55.413	10.16
OU	1	176	AA	AA	3	31	F	+	-	1	1	no loss	Met	85	0	Bil. Frontal	no	3	T2	AX	AX	AX		1	0	401990	123.24	21.715	179	2	126	138	6.4419	30.581	30.527	371.1	1	23.345	9.2195	5.0404	85.634	15.605	131	1	89	91	5.8507	57.535	8.8668
OU	2	177	AA	DA	2	79	M	-	-	0	3	no loss	Met	1635	1	Lt. Frontal	no	3	T2	AX	AX	AX		1	0	76476	79.836	10.026	165	52	77	76	5.0378	17.592	22.783	233.57	1	12.042	8.0623	4.0828	95.272	14.704	186	12	96	99	5.6976	58.886	9.0824
OU	1	178	AA	AA	3	36	F	-	-	0	3	no loss	UnMet	1266	0	Bil. Frontal	no	1.5	T2	AX	AX	AX		0	0	192200	104.83	23.945	173	31	103	93	6.5495	21.872	17.749	235.69	1	17.889	8.0623	4.5811	94.03	9.5497	125	21	95	96	5.1779	67.125	8.2992
OU	1	179	AA	GBM	4	78	M	-	+	0	3	no loss	Met	325	0	Corpuscallosum	no	3	T2	AX	AX			1	0	73633	69.71	8.4758	101	34	71	74	5.0515	15.364	10.902	67.676	1	12.649	7.0711	3.9132	85.489	10.361	114	31	86	87	5.3405	72.048	14.565
OU	2	180	AA	AA	3	79	M	-	-	0	3	no loss	Met	14	1	Lt occipital	no	3	T2	AX	AX	AX		1	0	73487	99.002	12.378	146	45	98	95	5.6621	23.603	16.566	110.86	1	19.647	9.2195	4.6023	79.467	10.716	108	17	80	77	5.4049	96.798	34.356
OU	1	181	AA	GBM	4	71	F	-	-	0	3	no loss	UnMet	511	1	Lt. Parietal	no	3	T2	AX	AX	AX		0	0	41119	93.777	13.187	153	53	95	98	5.6959	26.779	20.539	141.28	1	21.932	3.6056	4.8275	87.949	11.387	117	28	89	98	5.4247	69.528	12.91
OU	1	182	AA	DA	2	62	F	-	+	0	3	no loss	UnMet	188	1	Lt. Temporal-Insular-Basal ganglia	no	3	T2	AX	AX			0	0	258970	107.79	17.805	171	9	108	108	6.1955	29.218	31.88	388.21	1	20.555	8.0623	4.8359	83.468	14.959	179	1	86	88	5.8152	88.194	13.637
OU	2	183	AA	AA	3	32	M	+	-	1	1	no loss	Met	1127	1	Lt. Temporal-Occipital-Parietal-Frontal, Rt frontal	no	3	T2	AX	AX	AX		0	0	189130	107.3	21.935	167	26	110	116	6.4636	23.112	18.38	194	1	18	9	4.7912	93.194	12.626	161	25	94	93	5.6676	57.691	11.296
OU	1	184	AA	DA	2	46	F	+	-	1	1	no loss	UnMet	84	0	Lt. Frontal-Temporal-basal ganglia-Rt frontal	yes	3	T2	AX	AX	AX		1	0	180100	58.989	10.315	120	20	59	64	5.3884	16.79	13.344	160.63	1	13.601	8.0623	4.2916	55.443	12.335	116	1	57	62	5.5608	49.883	12.429
OU	1	185	AOA	AA	3	32	F	-	-	0	3	no loss	UnMet	1395	0	Rt. Frontal		3	T2	AX	AX	AX		1	1	207830	94.503	19.946	144	10	98	110	6.2444	31.089	24.42	210	1	24	9	5.2653	78.426	14.292	168	1	78	75	5.8588	57.516	19.771
OU	2	186	AOA	OL	2	39	F	+	+	1	2	Total 1p19q loss	Met	1357	1	Rt. Fronta-Insular-Temporal	no	3	T2	AX	AX	AX		0	0	185130	97.495	19.62	158	6	96	91	6.3016	23.875	23.624	298.28	1	18	9.2195	4.7111	88.18	11.853	119	3	90	97	5.5194	91.63	11.536
OU	1	187	DA	DA	2	30	F	+	-	1	1	no loss	Met	1737	1	Lt. Temporal	no	3	T2	AX	AX	AX		0	0	252970	111.16	16.793	175	5	111	114	6.0983	31.889	32.698	269.92	1	21.633	8.0623	5.0324	94.24	13.429	188	1	96	105	5.6641	15.176	3.3328
OU	1	188	DA	DA	2	42	F	-	-	0	3	no loss	UnMet	266	1	Lt. Frontal	no	3	T2	AX	AX VINCI rsl	AX	AX	0	0	2052	87.169	13.9	112	53	91	97	5.568	25.617	16.58	76.026	4.1231	21.564	17.464	4.245	98.215	9.8258	119	62	100	105	5.1853	87.285	4.7269
OU	2	189	DA	AA	3	31	M	+	-	1	1	no loss	UnMet	1619	1	Rt. Temporal-Insular	no	3	T2	AX	AX	AX		0	0	101050	140.68	27.225	180	5	152	156	6.2489	52.373	38.074	246.94	1	42.983	8.2462	5.8758	82.447	15.592	131	15	81	79	5.936	47.474	11.155
OU	1	190	DA	AA	3	25	M	-	-	0	3	no loss	UnMet	25	1	Lt. Temporal	no	3	T2	AX	AX	AX		0	0	30136	86.326	14.295	113	40	89	98	5.724	23.639	13.118	67.801	1	21.378	13.601	4.3775	81.166	14.364	114	44	81	97	5.7522	36.309	7.4848
OU	1	191	DA	AO	3	42	F	+	+	1	2	Total 1p19q loss	Met	216	1	Lt. Insular-Temporal	no	3	T2	AX	AX	AX		0	0	59057	97.509	13.814	138	41	99	103	5.7806	28.367	22.232	183	1	22	16	5.0882	89.069	10.627	116	19	90	95	5.3747	55.806	9.444
OU	1	193	DA	AA	3	40	M	+	-	1	1	no loss	Met	1237	1	Lt. Frontal	no	3	T2	AX	AX	AX		0	0	21095	134.42	15.463	160	70	139	145	5.6876	34.477	22.475	116.71	1	29.428	13.601	5.0512	71.61	13.047	123	30	72	72	5.6878	57.052	8.6889
OU	1	194	DA	AA	3	67	M	+	-	1	1	no loss	Met	1163	1	Lt Temporal-Insular	no	3	T2	AX	AX	AX		0	1	78216	104.61	12.281	176	24	107	112	5.4229	31.397	26.042	248.68	1	24.839	18.028	5.0327	78.197	11.611	111	9	78	77	5.5213	40.214	8.9253
OU	2	195	DA	AA	3	64	M	+	-	1	1	no loss	Met	158	1	Rt Temporo-Occipital	yes	3	T2	AX	AX	AX		1	1	82242	131.88	37.095	204	1	136	170	7.0522	33.093	28.897	251.81	1	24.197	5	5.2332	53.683	24.027	255	1	54	48	6.4431	82.735	17.233
OU	1	196	DA	DA	2	22	F	+	-	1	1	no loss	Met	819	1	Lt Frontal-Insular	no	3	T2	AX	AX	AX		0	0	19771	108.92	18.566	148	48	110	124	6.1617	33.474	21.649	192.04	1	28.636	11.18	4.9334	88.283	9.7573	114	44	89	95	5.2815	51.988	10.177
OU	1	197	DA	AA	3	26	F	-	-	0	3	no loss	UnMet	782	1	Lt. putamen	no	3	T2	AX	AX	AX		0	0	2764	94.117	16.86	119	42	99	110	5.7403	50.275	21.455	117	3	50.956	28.32	4.922	71.385	4.9981	82	61	71	68	4.1841	64.606	7.8601
OU	2	198	DA	AA	3	65	F	+	-	1	1	no loss	Met	618	1	Rt. Fronta-Insular-Temporal	no	3	T2	AX	AX	AX		0	0	308830	79.782	14.022	128	13	77	72	5.7536	15.976	14.935	202.41	1	12.207	8.0623	4.1005	88.323	10.884	115	14	90	97	5.3458	56.942	11.185
OU	1	199	OA	OL	2	36	M	+	+	1	2	Total 1p19q loss	Met	1331	1	Rt. Frontal	no	3	T2	AX	AX	AX		0	0	55722	101.49	15.57	136	34	105	109	5.8723	23.926	20.372	237	1	19	16	4.7644	84.659	17.166	160	19	84	80	6.0224	57.225	10.083
OU	1	200	OL	DA	2	38	F	-	-	0	3	no loss	UnMet	1122	1	Lt. Insular	no	3	T2	AX	AX	AX		0	0	18382	145.48	30.702	185	59	157	173	6.3659	46.638	32.228	195.49	2	38.079	5	5.6043	48.317	26.893	107	10	45	17	6.3291	63.982	16.323
OU	2	201	OL	AO	3	40	M	+	+	1	2	Total 1p19q loss	Met	155	1	Rt. Frontal	no	3	T2	AX	SAG	AX		0	0	26777	84.195	16.281	128	37	85	83	6.0125	23.112	16.854	135.68	1	19.105	2.2361	4.4659	77.249	18.415	179	3	80	81	6.1641	70.733	8.4408
			DA: diffuse astrocytoma
			AA: anaplastic astrocytoma
			OL: oligodendroglioma
			AO: anaplastic oligodendroglioma
			AOA: anaplastic oligoasrocytoma
			GBM: glioblastoma
[truncated: 86 more columns]
