# Supplementary material for: Lesion location implemented magnetic resonance imaging radiomics for predicting IDH and TERT promoter mutations in grade II/III gliomas
Source: Sci Rep. 2018 Aug 6;8:11773. doi: 10.1038/s41598-018-30273-4 (PMC6078954; doi:10.1038/s41598-018-30273-4)
Supplement: Supplementary file 3 — dataset171101Train.csv [file 41598_2018_30273_MOESM3_ESM.csv]

Institution ID	Test vs Validaiton	Pt. ID	Image ID	Final	Data adoption	WHO Grade	Age	Sex	IDH	TERT	4 Groups	IDH	3 Groups	1p/19q LOH	MGMT	Date of 1stOP	0:rec 1:no-rec 9:unknown	Date of rec.	Date of finalFU	Date of death	0:dead 1:alive 9:unknown	Location	Steroid	MFS	VOI	T1	T1Gd	FLAIR	DWI	Gd enhancement	Cyst	Size after Stand.	T2_Mean	T2_SD	T2_Max	T2_Min	T2_Median	T2_Mode	T2_Entropy	T2E_Mean	T2E_SD	T2E_Max	T2E_Min	T2E_Median	T2E_Mode	T2E_Entropy	T1_Mean	T1_SD	T1_Max
A	1	KNBTG-003	1	AO	1	3	59	M	+	+	2	1	2	Total 1p19q loss	Met	2007/07/13	1		2014/07/10		1	Lt. Frontal	no	1.5	T2	AX		COR	AX		0	37616	136.43	23.46	204	53	139	140	6.53	43.06	26.14	187.45	1.41	38.33	14.87	5.5
A	1	KNBTG-004	2	AA	1	3	74	F	-	-	3	0	3	no loss	UnMet	2007/09/26	0	2007/11/19	2008/10/19	2008/10/19	0	Rt. Parietal	no	1.5	T2	AX	AX		AX	1	0	149450	114.11	26.65	213	33	113	109	6.75	40.3	30.96	217.04	1	31.78	11.18	5.66	94.16	22.61	249
A	1	KNBTG-015	4	DA	1	2	48	F	-	-	3	0	3	no loss	UnMet	2010/04/26	1		2014/03/13		9	Lt.Caudate	no	1.5	T2	AX	AX	AX	AX	0	0	936	152.12	15.3	171	84	156	163	5.25	87.14	42.55	179.82	22.83	71.91	22.83	4.95	70.46	7.72	89
A	1	KNBTG-018	5	OL	1	2	44	F	+	+	2	1	2	Total 1p19q loss	Met	2010/09/29	0	2013/09/26	2015/02/20		1	Lt. Frontal	no	1.5	T2	AX	AX	AX	AX	0	0	134840	101.58	19.91	174	21	103	108	6.34	36.63	25.12	189.38	1	30.6	20.62	5.79	76.13	13.73	163
A	1	KNBTG-021	7	DA	1	2	75	M	-	+	4	0	3	no loss	UnMet	2011/04/13	0	2012/04/25	2013/03/26	2013/03/26	0	Lt lat Vent	no	1.5	T2	AX	AX	AX	AX	0	0	2392	101.12	15.15	129	63	101	115	5.61	30.6	17.84	71.39	1	29	14.04	4.93	66.46	19.42	96
A	1	KNBTG-028	8	OL	1	2	67	M	+	+	2	1	2	Total 1p19q loss	Met	2011/09/28	1		2014/02/26		1	Lt.Fromtal	no	1.5	T2	AX	AX	AX	AX	0	0	22405	108.32	23.51	192	16	108	111	6.56	49.83	38.68	276.33	1	39.22	18.03	5.88	80.62	20.9	213
A	1	KNBTG-030	10	AA	1	3	63	F	-	-	3	0	3	no loss	UnMet	2011/12/19	0	2012/03/29	2014/09/03	2014/09/03	0	Lt Frontal	no	1.5	T2	AX	AX	AX	AX	0	0	183690	75.49	10.99	153	40	74	69	5.36	16.3	14.37	157.2	1	13.04	5	4.23	101.42	9.95	132
A	1	KNBTG-031	11	OL	1	2	82	F	+	+	2	1	2	Total 1p19q loss	Met	2011/12/26	1		2012/12/29	2012/12/29	0	Rt.Occipital	yes	1.5	T2	AX	AX	AX	AX	0	0	53246	133.01	21.29	202	53	133	132	6.42	40.57	29.04	230.93	1	34.13	9.22	5.27	81.6	11.4	117
A	1	KNBTG-036	13	OL	1	2	60	M	+	+	2	1	2	Total 1p19q loss	Met	2012/04/25	1		2014/03/13		9	Lt.Parietal	no	1.5	T2	AX	AX	AX	AX	0	0	10980	92.29	18.93	157	43	92	95	6.16	35.65	33.23	187.07	1	27.2	1	5.01	81.06	12.33	107
A	1	KNBTG-039	14	AA	1	3	77	M	-	+	4	0	3	no loss	UnMet	2012/05/10	1		2013/09/03		9	Rt.Frontal	no	1.5	T2	AX	AX	AX	AX	0	0	50832	115.29	18.41	181	69	114	99	6.17	43.95	44.88	386.96	1.41	28.64	12.04	5.61	82.45	13.19	158
A	1	KNBTG-044	16	OL	1	2	48	M	+	+	2	1	2	Total 1p19q loss	Met	2013/03/25	9		2014/03/28		9	Lt .Frontal	no	1.5	T2	AX	AX	AX	AX	0	0	23701	85.41	19.05	128	24	86	67	6.18	24.96	14.75	95.76	1.41	22.2	11.18	4.75	74.62	21.94	210
A	1	KNBTG-052	17	AA	1	3	80	M	-	+	4	0	3	no loss	UnMet	2013/11/26	9		2014/11/15	2014/11/15	0	Lt. Thalamus~Frontal	no	1.5	T2	AX		COR	AX		0	4102	100.81	8.96	124	72	102	106	5.06	26.08	11.1	51.62	1	26.68	5	4.23
A	1	KNBTG-058	19	AA	1	3	31	F	+	-	1	1	1	no loss	Met	2014/10/01	1		2015/02/02		1	Rt.Frontal	no	1.5	T2	AX	AX	AX	AX	0	0	55187	115.44	12.97	167	66	116	118	5.72	23.74	16.9	166.64	1	20.22	12.04	4.78	92	15.64	122
A	1	KNBTG-059	20	DA	1	2	39	F	+	-	1	1	1	no loss	Met	2006/08/09	0	2012/02/21	2013/03/11	2013/03/11	0	Lt .Frontal	yes(2015/9/4�����A9/8�扏�j	1.5	T2	AX	AX			0	0	65666	99.42	17.52	213	27	100	108	6.15	35.35	32.7	263.59	1	26.25	20.62	5.53	84.01	15.07	121
B	1	KNBTG-065	22	AA	1	3	76	F	-	-	3	0	3	no loss	Met	2012/07/24	0	2014/02/01	2015/09/27	2015/09/27	0	Rt. Frontal	no	1.5	T2	AX	AX	AX		1	0	83716	142.33	31.72	225	47	140	135	6.96	49.74	48.81	362.14	1	37.8	14.32	5.57	79.47	12.86	157
B	1	KNBTG-073	23	AO	1	3	76	M	+	-	1	1	1	Total 1p19q loss	Met	2013/08/27	0	2014/12/15	2016/02/05	2016/02/05	0	Rt.Frontal	no	1.5	T2	AX	AX	AX		1	0	85299	117.81	44.12	255	24	112	119	7.28	37.62	26.77	162.69	1.41	31.15	9.22	5.16	84.36	11.35	116
C	1	KNBTG-141	25	AA	1	3	72	F	+	-	1	1	1	no loss	Met	2012/11/26	1		2016/11/21		1	Rt.cereberall~medulla	no	3	T2	AX	AX		AX	0	0	21355	71.97	9.75	107	29	73	79	5.26	22.32	14.69	130.75	1	18.44	11.18	5.1	59.13	9.08	81
C	1	KNBTG-142	26	DA	1	2	43	F	+	-	1	1	1	no loss	Met	2013/01/07	1		2014/12/18		1	Rt.Frontal	no	1.5	T2	AX	AX		AX	0	0	18499	127.55	23.76	165	32	135	144	6.35	45.48	27.86	167	1	39.43	11.18	5.51	69.22	17.1	151
C	1	KNBTG-144	28	AA	1	3	35	F	-	-	3	0	3	no loss	UnMet	2013/03/01	0	2013/07/23	2016/11/21	2014/11/06	0	Lt.Temporal	no	3	T2	AX	AX	AX	AX	0	0	170320	87	17.41	133	17	88	101	6.12	18.78	18.16	233.14	1	13.93	3.16	4.44	69.81	8.02	111
C	1	KNBTG-146	29	OL	1	2	61	M	+	+	2	1	2	Total 1p19q loss	Met	2013/04/05	1		2016/05/19		1	Lt.Frontal	no	3	T2		AX	AX	AX	0	0	25283	83.91	14.58	134	20	85	93	5.85	24.34	20.98	164.92	1	19.03	5	4.91
C	1	KNBTG-151	31	OL	1	2	25	F	+	+	2	1	2	Total 1p19q loss	Met	2013/09/06	0	2014/10/21	2016/03/13		1	Rt.Frontal	yes	3	T2	AX	AX	AX	AX	0	0	97092	122.71	20.5	188	11	121	111	6.38	30.81	30.96	265.38	1	21.24	8.06	5.02	62.68	18.16	109
C	1	KNBTG-152	32	DA	1	2	28	F	+	-	1	1	1	no loss	Met	2013/10/28	0	2014/11/06	2016/06/06		1	Lt.Frontal insula	no	3	T2	AX	AX	AX	AX	0	0	132390	166.31	21.07	203	12	173	175	6.08	50.24	37.55	278.88	1	40.61	8.06	5.97	52.21	8.68	156
C	1	KNBTG-156	34	AA	1	3	70	F	-	+	4	0	3	no loss	Met	2013/12/13	0	2014/11/27	2016/11/10		1	Lt frontal lobe	no	3	T2	AX	AX	AX	AX	0	0	112720	82.73	9.33	121	49	83	81	5.25	14.7	10	89.2	1	12.65	8.06	4.08	213.31	22	255
C	1	KNBTG-159	35	AO	1	3	56	F	+	+	2	1	2	Total 1p19q loss	Met	2014/01/27	1		2016/04/28		1	Rt frontal lobe	no	3	T2	AX	AX	AX	AX	0	0	38436	103.96	15.82	166	59	105	108	6	27.62	23.39	258.57	1	22.02	5	5.17	60.71	9.16	105
C	1	KNBTG-162	37	DA	1	2	61	M	+	-	1	1	1	no loss	Met	2014/04/11	1		2016/04/11		1	Lt. Temporal	no	3	T2	AX	AX	AX	AX	0	0	210780	121.7	19.71	201	18	120	118	6.3	29.24	28.83	291.81	1	20.13	8.06	5	77.88	13.9	131
C	1	KNBTG-164	38	OL	1	2	57	M	+	-	1	1	1	Total 1p19q loss	Met	2014/04/22	1		2016/05/30		1	Rt. Parietal	no	3	T2	AX	AX	AX	AX	0	0	64939	104.41	24.6	176	24	106	114	6.6	38.06	33.08	285.63	1	28.64	25.5	5.54	184.17	33.32	255
C	1	KNBTG-169	40	DA	1	2	21	M	+	-	1	1	1	no loss	Met	2012/06/20	1		2016/03/07		1	Rt. Temporal	no	3	T2	AX	AX	AX	AX	0	0	179690	162.64	28.06	216	5	168	190	6.61	36.9	29.26	308.37	1	30.08	8.06	5.27	75.47	12.67	175
C	1	KNBTG-170	41	DA	1	2	43	M	+	-	1	1	1	no loss	Met	2014/06/23	1		2016/03/24		1	Lt Frontal	no	3	T2	AX	AX	AX	AX	0	0	9666	129.15	22.66	164	47	134	148	6.28	47.98	35.66	263.19	1	38	16.64	5.68	82.09	12.72	106
C	1	KNBTG-176	43	AA	1	3	71	M	-	-	3	0	3	no loss	Met	2012/04/23	9		2013/04/22	2013/04/22	0	Lt.Temporal	no	3	T2	AX	AX	AX	AX	1	0	11839	112.49	17.31	166	52	114	118	6.1	32.46	19.57	126.59	1.41	28.13	25	5.08	84.59	8.59	111
D	1	KNBTG-178	44	AA	1	3	73	M	-	+	4	0	3	no loss	Met	2014/07/17	0	2014/09/25	2015/02/03	2015/02/03	0	Rt. Insula	no	1.5	T2	AX	AX	AX	AX	1	0	86497	111.43	16.56	183	51	111	114	6.08	29.42	24.81	283.99	1	23.6	9.22	5.11	80.34	12.94	192
D	1	KNBTG-180	46	AA	1	3	40	M	+	-	1	1	1	no loss	UnMet							Lt. Frontal	no	3	T2	AX	AX	AX	AX	0	0	88171	54.39	23.81	199	27	46	38	5.91	35.37	36.47	242.12	1	22.84	5	5.49	82.51	13.95	150
D	1	KNBTG-181	47	OL	1	2	70	M	+	+	2	1	2	Total 1p19q loss	Met	2015/01/08	1		2016/05/30		1	Lt. Frontal	no	1.5	T2	AX	AX	AX	AX	0	0	78641	110.09	22.18	196	8	107	108	6.45	33.57	30.75	289.13	1	25.06	7.07	5.27	85.51	10.78	109
E	1	KNBTG-183	49	DA	1	2	42	M	+	-	1	1	1	no loss	UnMet							Lt.Temporal	no	1.5	T2		AX	COR		0	0	84037	129.67	26.02	208	2	132	132	6.66	65.18	63.32	467	1	45.7	22.8	6.08
E	1	KNBTG-185	50	OL	1	2	64	F	+	+	2	1	2	Total 1p19q loss	Met							Lt. Parietal	no	3	T2	AX	AX	AX	AX	1	0	33922	113.93	17.65	188	15	116	117	6.15	46.91	59.42	406.44	1	29.07	14.87	5.53	58.12	12.73	152
F	1	KNBTG-188	52	AO	1	3	41	M	+	+	2	1	2	Total 1p19q loss	Met							Rt. Frontal	yes	1.5	T2	AX	AX		AX	1	1	321210	122.83	44.47	255	12	112	113	7.17	52.82	53.38	531.24	1	37.34	9.22	5.91	90.66	17.24	200
G	1	KNBTG-190	53	DA	1	2	70	M	-	+	4	0	3	no loss	UnMet	2013/11/21	0	2013/12/12	2014/08/25	2014/08/21	0	Rt. Frontal~Parietal	no	1.5	T2	AX	AX	AX	AX	0	0	83075	73.03	8.25	137	16	73	75	4.94	20.22	20.23	152.84	1	13.89	7.07	4.48	81.74	13.83	166
B	1	KNBTG-192	55	DA	1	2	35	M	+	-	1	1	1	no loss	Met	2001/03/09	1		2016/11/02		1	Lt .Frontal	no	1.5	T2	AX	AX	AX		0	0	10073	153.48	28.39	205	65	161	175	6.65	48.9	32.92	151.57	3	38.9	20.62	5.34	77.87	11.98	111
B	1	KNBTG-193	56	AO	1	3	40	M	+	+	2	1	2	Total 1p19q loss	Met	2001/11/02	1		2016/08/31		1	Rt frontal lobe	no	1.5	T2	AX	AX	AX		0	0	32690	153.61	26.09	214	66	159	169	6.62	43.2	38.62	209	1	31.62	8.06	5.29	131.32	6.63	148
B	1	KNBTG-195	58	GBM	1	4	66	F	-	+	4	0	3	no loss	Met	2015/01/16	1		2016/11/10		1	Lt .Frontal	yes	3	T2	AX		AX	AX		0	25189	76.67	11.51	132	40	78	79	5.51	21.92	14.88	125.94	1	19.11	7.07	4.29	49.46	7.69	70
B	1	KNBTG-196	59	OL	1	2	50	M	+	+	2	1	2	Total 1p19q loss	Met	2015/01/20	1		2016/11/07		1	Lt .Frontal	no	3	T2	AX	AX	AX		0	0	62649	111.2	18.96	176	39	109	106	6.23	34.95	32.73	331.54	1	26.83	5	5.25	65.17	17.59	120
B	1	KNBTG-198	61	OL	1	2	21	F	+	+	2	1	2	Total 1p19q loss	Met	2015/04/07	1		2016/11/10		1	Lt. Temporal	no	3	T2	AX	AX	AX	AX	0	0	84297	83.45	14.49	156	1	83	88	5.87	26.36	26.95	317.51	1	19.42	5	4.71	40.88	8.47	76
B	1	KNBTG-199	62	AA	1	3	38	F	-	-	3	0	3	no loss	Met	2015/03/03	0	2016/01/22	2016/06/13		1	Lt. Temporal	no	1.5	T2	AX	AX	AX		0	0	1141	150.18	28.52	188	59	158	179	6.24	97.97	36.33	164.78	25.5	100.36	69.97	5.22	58.8	13.31	86
H	1	KNBTG-201	64	AA	1	3	65	M	+	+	2	1	2	N/A	Met							Lt .Frontal	no	3	T2	AX	AX	AX	AX	1	0	21732	94.8	16.91	159	24	94	93	6.07	47	38.97	324.55	1	34.82	19.42	5.59	42.83	15.38	183
H	1	KNBTG-202	65	DA	1	2	64	M	-	-	3	0	3	N/A	UnMet							Lt .Frontal	no	1.5	T2	AX	AX	AX	AX	0	0	39053	62.05	11.24	100	33	62	65	5.5	16.08	12.91	115.52	1	12.53	8.06	4.61	66.62	7.87	86
C	1	KNBTG-220	67	AA	1	3	31	F	-	+	4	0	3	no loss	UnMet	2011/07/15			2012/06/19	2012/06/19	0	Lt Temporal	no	3	T2	AX	AX	AX	AX	1	0	234300	97.2	16.17	158	1	97	100	6.02	27.13	30.27	279.16	1	17.49	8.06	5.02	72.63	9.81	115
C	1	KNBTG-221	68	AA	1	3	63	M	-	+	4	0	3	no loss	Met	2011/09/12			2016/05/30		1	Rt.Temporal	no	3	T2	AX	AX	AX	AX	0	0	63786	103.68	21.99	180	5	101	103	6.44	26.39	20.46	155	1	21	11.4	4.89	76.92	16.63	123
C	1	KNBTG-223	70	DA	1	2	47	F	-	-	3	0	3	no loss	UnMet	2009/02/25	0	2012/07/01	2016/11/21		9	Lt Temporal	no	3	T2	AX	AX	AX	AX	1	0	111370	120.88	25.5	201	20	124	139	6.66	35.69	27.33	188.83	1	29	7.07	5.26	62.44	10.06	125
C	1	KNBTG-224	71	DA	1	2	29	F	+	-	1	1	1	no loss	Met	2013/11/12	1		2014/04/07		1	Lt.Frontal interventricular	no	3	T2	AX	AX		AX	0	0	33339	189.18	24.72	227	64	198	204	6.11	49.85	36.17	228.32	1	44.39	25.5	5.67	56.2	13.12	105
C	1	KNBTG-227	73	DA	1	2	60	M	-	+	4	0	3	no loss	Met	2015/02/20			2016/01/21		1	Rt frontal lobe	no	3	T2	AX	AX		AX	0	0	7869	88.47	11.51	112	51	89	90	5.46	24.46	12.24	59.14	1.41	23.48	14.32	4.54	86.45	10.5	138
C	1	KNBTG-228	74	DA	1	2	39	M	+	-	1	1	1	no loss	Met	2015/02/27			2016/02/22		1	Rt.Occipital	no	3	T2	AX	AX	COR	AX	0	0	45353	160.47	31	217	38	169	185	6.69	63.16	46.67	297.93	1	51.23	19.42	6.09	64.22	12.24	98
D	1	KNBTG-247	76	AA	1	3	42	M	+	-	1	1	1	no loss	Met							Rt. Insula	no	3	T2	AX	AX	AX	AX	0	0	188190	116.67	25.78	213	22	114	108	6.69	31.53	26.94	221.82	1	24.04	9.22	4.97	87.35	12.24	146
D	1	KNBTG-248	77	AO	1	3	47	M	+	+	2	1	2	Total 1p19q loss	Met							Lt. Insular	no	3	T2	AX	AX	AX	AX	1	0	86400	82.94	19.2	176	3	81	84	6.21	25.46	20.8	183.31	1	19.72	9.22	5	78.97	8.4	109
NCC	1	NCC002	79	AA	1	3	61	F	-	+	4	0	3	no loss	Un-Met	2004/04/19	0	2004/07/13	2006/07/13	2006/07/13	0	Rt. Insular	no	1.5	T2	AX	AX	AX		1	0	55122	112.69	24.01	211	46	113	119	6.46	65.22	50.42	339.2	2.24	52.4	39.05	5.7	86.92	13.12	118
NCC	1	NCC003	80	AO	1	3	32	M	+	+	2	1	2	Total 1p19q loss	Met	2004/04/28	1		2015/01/13		1	Lt. Frontal	no	1.5	T2	AX	AX	AX		1	0	59040	113.81	29.69	214	39	112	114	6.87	57.94	34.15	229.63	1	52.36	30.41	5.45	72.83	14.14	118
NCC	1	NCC005	82	AA	1	3	28	M	-	-	3	0	3	no loss	Un-Met	2004/05/31	1		2015/01/13		1	IIIrd Ventricle	no	1.5	T2	AX	AX	AX		0	0	7684	108.19	18.4	198	64	105	95	5.93	71.13	46.2	295.05	3.61	65.14	45.62	5.4	84.02	16.78	121
NCC	1	NCC006	83	OL	1	2	39	F	+	+	2	1	2	Total 1p19q loss	Met	2004/08/09	0	2006/05/09	2015/01/13		1	Lt. Frontal	no	1.5	T2	AX	AX	AX		0	0	28073	79.59	12	131	42	78	75	5.56	24.13	21.92	138.84	1	17.02	5.1	5.04	63.29	13.08	98
NCC	1	NCC008	85	AA	1	3	35	F	+	-	1	1	1	no loss	Met	2004/10/04	0	2006/08/29	2009/01/29	2009/01/29	0	Rt. Temporal	no	1.5	T2	AX	AX	AX		0	0	124510	155.34	32.37	221	3	163	171	6.89	75.68	68.46	436.4	2.83	56.02	25.24	6.2	72.16	12.01	105
NCC	1	NCC009	86	OL	1	2	29	M	+	+	2	1	2	Total 1p19q loss	Met	2005/01/20	1		2015/01/13		1	Rt. Frontal	no	1.5	T2	AX	AX	AX		0	0	202900	100.55	20.74	200	29	96	83	6.29	24.48	18.84	152.46	1	19.7	8.06	4.96	76.38	11.31	108
NCC	1	NCC011	88	AA	1	3	62	M	+	-	1	1	1	no loss	Met	2005/05/11	9	2009/08/12	2009/08/12		9	Rt. Parietal	no	1.5	T2	AX	AX	AX		1	1	229040	147.82	35.45	246	16	146	131	7.16	83	50.28	378.29	1.41	75.53	16.64	6.21	78.72	9.82	150
NCC	1	NCC012	89	AA	1	3	53	F	+	-	1	1	1	no loss	Met	2005/05/23	0	2007/04/13	2007/07/12	2007/07/12	0	Rt. Temporal	no	1.5	T2		AX	AX		0	0	160650	118.76	36.85	237	17	108	88	7	45.05	39.37	240.07	1	31.95	11.4	5.48
NCC	1	NCC014	91	DA	1	2	39	F	-	-	3	0	3	no loss	Un-Met	2005/08/29	0	2006/04/20	2015/01/13		1	IVth Ventricle	no	1.5	T2	AX	AX	AX		1	0	17308	138.88	15.73	178	60	140	146	5.9	95.47	40.02	234.08	13	95.19	31.78	5.71	83.5	13.42	105
NCC	1	NCC015	92	AA	1	3	65	M	+	-	1	1	1	no loss	Met	2005/09/05	0	2006/11/10	2006/11/10	2006/11/10	0	Rt. Frontal	no	1.5	T2	AX	AX	AX		0	0	169360	160.22	35.96	240	31	162	163	7.16	71.98	47.12	249.21	1	62.29	14.87	5.98	77.35	13.16	143
NCC	1	NCC017	94	AO	1	3	63	M	+	+	2	1	2	Total 1p19q loss	Met	2005/11/25	9		2016/01/19		1	Lt. Frontal	no	1.5	T2		AX	AX		0	0	17869	120.58	24.46	168	52	123	142	6.5	54.39	28.43	147	4.47	50.22	26.4	5.39
NCC	1	NCC018	95	OL	1	2	30	M	+	+	2	1	2	Total 1p19q loss	Met	2005/12/05	1		2015/01/13		1	Rt. Frontal	no	1.5	T2	AX	AX	AX		0	0	186950	80.91	16.43	135	14	82	94	6.03	18.36	14.79	131.93	1	14.56	7.07	4.05	67.84	12.62	222
NCC	1	NCC020	97	AO	1	3	55	F	+	+	2	1	2	Total 1p19q loss	Met	2006/02/06	0	2007/04/26	2011/01/20		1	Lt. Frontal	no	1.5	T2	AX	AX	AX		0	0	71747	126.77	26.45	214	15	128	141	6.74	64.34	46.61	332.63	2.24	52.61	13.04	5.79	90.56	9.52	122
NCC	1	NCC021	98	DA	1	2	67	M	-	+	4	0	3	no loss	Un-Met	2006/02/13	0	2006/08/17	2006/11/08	2006/11/08	0	Lt. Temporal	no	1.5	T2	AX	AX	AX		1	0	74016	145.63	36.93	255	49	144	129	7.19	78.79	53.9	315.16	1.41	66.11	11.18	6.08	97.88	13.38	143
NCC	1	NCC023	100	AA	1	3	50	M	-	-	3	0	3	no loss	Un-Met	2006/04/17	0	2006/10/09	2006/10/09	2006/10/09	0	Temporal, dissemination	no	1.5	T2	AX	AX	AX		1	0	78288	160.64	24.43	249	56	163	168	6.57	79.84	47.18	294.35	2.83	73.76	17.72	6.02	79.88	14.57	143
NCC	1	NCC025	101	AA	1	3	47	F	-	-	3	0	3	no loss	Met	2006/05/24	0	2008/02/01	2009/05/07	2009/05/07	0	Rt. Frontal	no	1.5	T2	AX	AX	AX		1	0	55150	94.7	20.85	159	44	91	89	6.3	57.49	41.64	217.92	1.41	43.42	21.02	5.7	83.85	10.05	114
NCC	1	NCC027	103	DA	1	2	32	M	+	-	1	1	1	no loss	Met	2006/07/19	1		2015/01/13		1	Lt. Parietal	no	1.5	T2	AX	AX	AX		0	0	52245	130.37	29.96	219	47	133	160	6.87	60.83	42.16	222.6	1	50.09	24.76	5.64	88.57	11.11	121
NCC	1	NCC028	104	DA	1	2	72	F	-	-	3	0	3	no loss	Un-Met	2006/11/08	0	2007/05/29	2009/12/07	2009/12/07	0	Lt. Temporal	no	1.5	T2	AX	AX	AX		0	0	37250	101.46	13.5	170	63	100	94	5.73	31.13	21.95	146.69	1	26.25	9.22	4.68	95.44	8.48	116
NCC	1	NCC030	106	AO	1	3	58	M	+	+	2	1	2	Total 1p19q loss	Met	2006/12/11	9		2010/10/19		9	Lt. Frontal	yes	1.5	T2	AX	AX	AX		1	1	263620	155.3	39.38	255	28	149	139	7.21	86.35	68.61	389.97	1.41	67.12	21.02	6.45	76.71	10.13	110
NCC	1	NCC031	107	AA	1	3	41	F	+	-	1	1	1	no loss	Un-Met	2007/01/15	1		2015/01/13		1	Rt. Frontal	no	1.5	T2	AX	AX	AX		0	1	120800	157.77	39.26	243	8	160	178	7.28	94.72	70.83	435.6	2	75.96	20.62	6.44	64.12	18.94	139
NCC	1	NCC033	109	DA	1	2	38	F	+	-	1	1	1	no loss	Met	2007/02/07	1		2015/01/13		1	Rt. Frontal	no	1.5	T2	AX	AX	AX		0	0	47851	149.84	22.84	196	50	156	159	6.31	98.01	52.78	255.35	3.16	90.14	29.28	6.19	73.56	11.26	107
NCC	1	NCC034	110	AA	1	3	75	M	+	-	1	1	1	no loss	Met	2007/03/23	9		2007/06/12		9	Bil. Frontal Corpus callosum	no	1.5	T2	AX	AX	AX		0	0	393070	111.01	18.96	177	9	111	99	6.27	28.37	28.83	292.18	1	18.97	8.06	4.91	60.9	10.94	153
NCC	1	NCC036	112	DA	1	2	33	M	+	-	1	1	1	no loss	Un-Met	2007/04/23	1		2015/01/13		1	Rt. Parietal	no	1.5	T2	AX	AX	AX		0	0	200430	102.53	20.2	206	17	101	104	6.36	38.73	34.85	313.1	1	30	7.07	5.16	85.26	12.2	117
NCC	1	NCC037	113	AA	1	3	75	F	-	-	3	0	3	no loss	Un-Met	2007/05/30	0	2008/10/23	2009/05/23	2009/05/23	0	Rt. Temporal	no	1.5	T2	AX	AX	AX		1	0	69335	146	35.7	223	51	144	115	6.97	62.08	53.77	367.05	1	47.59	16.13	5.86	83.89	11.38	117
NCC	1	NCC039	115	OL	1	2	47	F	+	+	2	1	2	Total 1p19q loss	Met	2007/06/27	0	2009/12/19	2009/12/19	2009/12/19	0	Lt. Insular	no	3	T2	AX	AX	AX		0	0	41826	115.35	25.2	221	34	113	104	6.61	47.04	38.71	233.94	1.41	34.93	10	5.56	86.54	14.51	119
NCC	1	NCC041	116	OL	1	2	27	M	+	+	2	1	2	Total 1p19q loss	Met	2007/08/20	1		2015/01/13		1	Lt. Temporal	no	3	T2	AX	AX	AX	AX	0	0	21959	127.4	24.57	174	5	134	147	6.42	60.63	60.57	346.65	3.16	42.04	15.52	5.91	93.4	15.89	202
NCC	1	NCC043	118	DA	1	2	53	M	-	-	3	0	3	no loss	Un-Met	2007/12/03	0	2009/10/16	2010/08/26	2010/08/26	0	Lt. Basal ganglia Insular	no	3	T2	AX	AX	AX		1	0	63106	114.25	19.61	214	41	112	111	6.29	33.53	31.81	232.54	1	24.33	14.87	5.01	101.87	11.17	124
NCC	1	NCC044	119	DA	1	2	31	M	+	-	1	1	1	no loss	Un-Met	2007/12/27	1		2015/01/13		1	Lt. Frontal	no	3	T2	AX	AX	AX		0	0	8287	101.41	15.16	138	60	102	95	5.91	30.19	19.25	168.01	2.24	26.17	24.7	4.55	80.55	12.8	111
NCC	1	NCC046	121	AA	1	3	58	M	-	+	4	0	3	no loss	Un-Met	2008/01/28	0	2014/08/21	2014/10/27	2014/10/27	0	Rt. Frontal	no	3	T2	AX	AX	AX		0	0	39963	90.4	14.86	153	55	88	80	5.85	28.38	30.55	238.77	1	18.25	7.07	4.86	79.77	16.86	114
NCC	1	NCC047	122	AA	1	3	66	M	-	+	4	0	3	no loss	Met	2008/02/18	0	2008/09/08	2008/09/08	2008/09/08	0	Rt. Frontal Parietal	no	3	T2	AX	AX	AX	AX	1	0	329850	117.4	24.32	197	1	117	113	6.64	42.19	31.19	252.69	1	34.53	12.04	5.46	88.95	13.72	163
NCC	1	NCC050	124	DA	1	2	40	F	+	-	1	1	1	no loss	Un-Met	2008/03/12	1		2015/01/13		1	Rt. Parietal	no	3	T2	AX	AX	AX		0	0	72908	147.91	26.58	207	3	152	160	6.64	66.69	57.78	384.34	1.41	50.54	7.07	6.2	78.45	22.56	200
NCC	1	NCC051	125	AA	1	3	21	F	+	-	1	1	1	no loss	Met	2008/06/02	1		2015/01/13		1	Lt. Frontal	no	3	T2	AX	AX	AX	AX	0	0	164240	126.11	27.14	187	9	128	137	6.74	39.66	32.82	254.47	1	29.55	8.6	5.57	75.15	15.02	113
NCC	1	NCC054	127	DA	1	2	31	M	+	-	1	1	1	no loss	Met	2009/06/08	1		2015/01/13		1	Lt. Frontal	no	1.5	T2	AX	AX	AX		0	0	48068	118.93	17.16	183	53	119	120	6.12	35.34	29.89	199.81	1.41	26.5	3.16	5.19	79.72	18.98	121
NCC	1	NCC055	128	AO	1	3	41	M	+	+	2	1	2	Total 1p19q loss	Met	2009/06/17	1		2015/01/13		1	Rt. Temporal	no	1.5	T2	AX	AX	AX		1	0	123230	123.11	21.11	187	2	124	122	6.4	49.54	59.96	361.42	1	29.24	8.06	5.72	75.83	16.46	190
NCC	1	NCC057	130	DA	1	2	35	F	+	-	1	1	1	no loss	Met	2009/08/24	1		2015/01/13		1	Lt. Frontal	no	1.5	T2	AX	AX	AX		0	0	30748	132.3	23.38	167	63	141	147	6.23	64.27	41.1	194.58	2.24	61.22	9.43	5.71	63.3	15.42	97
NCC	1	NCC058	131	AA	1	3	64	M	-	-	3	0	3	no loss	Un-Met	2009/08/26	0	2009/12/17	2010/01/07	2010/01/07	0	Rt. Parietal	no	1.5	T2	AX	AX	AX		1	0	242350	144.32	26.41	214	50	148	159	6.68	50.09	35.83	249	1	41.3	8.06	5.76	75.03	13.48	167
NCC	1	NCC061	133	DA	1	2	31	F	+	-	1	1	1	no loss	Met	2009/10/07	1		2015/01/13		1	Temporal, Parietal	no	1.5	T2	AX	AX	AX		0	0	209320	130.2	24.38	178	15	134	151	6.49	44.26	36.65	299.3	1	32.99	18.03	5.6	61.3	14.35	204
NCC	1	NCC062	134	DA	1	2	64	M	-	-	3	0	3	no loss	Un-Met	2009/11/26	0	2010/03/22	2010/11/29	2010/11/29	0	Insular lobe > basal ganglia bil. Gliomatosis cerebri	no	1.5	T2	AX	AX	AX		0	0	80794	101.49	13.34	154	22	102	102	5.77	31.05	28.38	271.22	1.41	22.8	12.04	5.12	76.43	14.88	171
NCC	1	NCC064	136	AO	1	3	39	F	+	+	2	1	2	Total 1p19q loss	Met	2010/05/11	1		2015/01/13		1	Lt. Parietal	no	1.5	T2	AX	AX	AX		0	0	72608	124.97	21.3	184	17	125	122	6.42	50.34	34.05	352.1	1.41	44.01	32.02	5.61	79.72	15.25	172
NCC	1	NCC065	137	DA	1	2	54	M	-	-	3	0	3	no loss	Un-Met	2010/05/12	1		2015/01/13		1	Rt. Frontal Temporal	no	3	T2	AX	AX	AX		0	0	29597	98.11	15.86	134	38	98	111	5.97	31.84	21.25	120.43	1	28.97	2.24	5.11	82.8	12.34	115
NCC	1	NCC067	139	AO	1	3	63	M	+	+	2	1	2	Total 1p19q loss	Met	2011/03/02	1		2015/01/13		1	Lt. Frontal	no	1.5	T2	AX	AX	AX		0	1	204390	126.53	15.39	163	4	129	131	5.78	66.04	68.54	388.31	1	44.29	8.06	6.36	53.94	10.59	137
NCC	1	NCC068	140	DA	1	2	40	F	+	-	1	1	1	no loss	Un-Met	2011/06/08	1		2015/01/13		1	Lt. Frontal	no	1.5	T2	AX	AX	AX		0	0	79935	90.08	15.9	139	34	88	85	5.99	28.08	26.42	236.01	1	21.02	9.22	4.75	74.87	13.64	105
NCC	1	NCC070	142	DA	1	2	44	M	+	-	1	1	1	no loss	Met	2011/11/14	0	2014/04/04	2015/01/13		1	Rt. Frontal	no	1.5	T2	AX	AX	AX		0	0	180910	126.01	20.9	167	1	131	138	6.24	47.89	38.41	330.96	1	38.08	10.2	5.67	69.22	13.07	155
NCC	1	NCC071	143	AO	1	3	65	M	+	+	2	1	2	Total 1p19q loss	Met	2011/12/12	1		2015/01/13		1	Lt. Insular	no	1.5	T2	AX	AX	AX		0	1	74553	127.06	20.42	169	3	130	140	6.28	43.4	32.47	217	1	35.18	15.81	5.55	72.76	13.33	126
NCC	1	NCC073	145	DA	1	2	31	M	+	-	1	1	1	no loss	Met	2012/02/15	1		2015/01/13		1	Lt. Frontal	no	1.5	T2	AX	AX	AX		0	0	65602	115.42	17.96	152	21	121	124	5.89	59.22	47.26	272.07	1	46.44	10.05	6.18	62.76	19.21	173
NCC	1	NCC074	146	DA	1	2	33	M	+	-	1	1	1	no loss	Met	2012/03/12	1		2015/01/13		1	Rt. Frontal	no	1.5	T2	AX	AX	AX		0	0	17350	161.28	22.91	197	64	169	177	6.18	70.8	47.49	246.27	2.24	58.9	8.06	5.96	84.64	26.43	236
NCC	1	NCC076	148	AO	1	3	45	M	+	+	2	1	2	Total 1p19q loss	Met	2012/05/16	1		2015/01/13		1	Rt. Frontal	no	1.5	T2	AX	AX	AX		0	0	168980	122.96	22.69	182	1	122	124	6.48	35.19	37.95	329.23	1	24.02	8.06	5.29	73.69	16.08	153
NCC	1	NCC077	149	AO	1	3	62	M	+	+	2	1	2	Total 1p19q loss	Met	2012/05/21	1		2015/01/13		1	Rt. Frontal	no	1.5	T2	AX	AX	AX		0	0	28693	110.51	18.11	151	46	113	124	6.13	43.88	26.78	171.96	1	40.11	5	5.43	80.01	18.92	128
NCC	1	NCC079	151	DA	1	2	33	F	+	-	1	1	1	no loss	Met	2013/07/14	1		2015/01/13		1	RT. Temporal	no	3	T2	AX	AX	AX		0	0	81708	82.25	15.55	123	9	82	80	5.97	28.56	24.36	225.42	1	22.8	8.6	4.92	84.94	14.05	131
NCC	1	NCC080	152	DA	1	2	41	M	-	+	4	0	3	no loss	Un-Met	2013/08/12	0	2014/04/21	2014/12/11	2014/12/11	0	Rt. Temporal	no	1.5	T2	AX	AX	AX	AX	0	0	90579	107.95	15.36	163	1	110	115	5.91	38.8	41.2	302.73	1	26.68	9.22	5.32	80.64	14.12	228
OMCC	1	OTR-025	154	AA	1	3	29	F	-	-	3	0	3	no loss	Met	2014/06/12	1		2015/07/22		1	Lt. insula	no	3	T2	AX	AX		AX	0	0	29718	112.48	18.45	176	33	113	107	6.23	42.86	35.53	302.15	1.41	34.06	20.62	5.53	138.42	19.44	181
OMCC	1	OTR-026	155	AO	1	3	86	F	+	+	2	1	2	Total 1p19q loss	Met	2013/06/17	0	2013/09/25	2013/12/29	2013/12/29	0	Lt. Parietal	no	1.5	T2	AX	AX	AX	AX	1	0	130130	149.22	31.81	255	62	148	153	7	46.96	33.22	255.27	1	39.12	9.22	5.52	81.8	9.57	106
OMCC	1	OTR-046	157	OL	1	2	32	M	+	+	2	1	2	Total 1p19q loss	Met	2010/05/26	0	2013/06/06	2017/02/10		1	Lt .Frontal	no	1.5	T2	AX		AX	AX	0	0	15325	86.53	20	143	34	86	79	6.33	32.94	22.15	184.76	1	28.93	13.6	5.01	79.12	10.69	106
OMCC	1	OTR-052	158	OL	1	2	26	F	+	+	2	1	2	Total 1p19q loss	Met	2013/07/17	1		2017/02/10		1	Bi. Frontal-corpus callsu	no	1.5	T2	AX	AX	AX	AX	0	1	159670	135.51	31.93	255	9	138	142	6.92	60.75	49.3	411.95	1	47.52	12.04	5.7	68.23	9.44	169
OMCC	1	OTR-066	160	AO	1	3	52	M	+	+	2	1	2	Total 1p19q loss	Met	2014/01/08	0	2015/02/20	2017/02/10		1	Lt. Frontal	yes	3	T2	AX	AX			1	1	344730	106.52	37.62	255	1	101	76	7.14	42.09	40.06	321.69	1	29.43	8.06	5.94	149.53	40.8	255
OMCC	1	OTR-162	161	DA	1	2	45	M	+	-	1	1	1	no loss	Met	2014/11/05	1		2017/02/10		1	Lt. insula	no	3	T2	AX	AX	COR	AX	0	0	127400	127.29	26.11	214	2	128	128	6.71	46.42	39.83	380.3	1.41	34.89	8.06	5.7	118.66	19.92	255
OMCC	1	OTR-184	163	DA	1	2	44	M	-	-	3	0	3	no loss	UnMet	2015/01/07	1		2017/02/10		1	Rt. Temporal	no	3	T2	AX	AX	AX	AX	0	0	2672	123.33	29.51	165	40	128	154	6.39	82.86	49.57	212.49	4	73.35	8	5.9	113.81	15.36	145
OMCC	1	OTR-211	164	AO	1	3	39	F	+	+	2	1	2	Total 1p19q loss	Met	2006/01/01	1		2017/02/10		1	Rt. Frontal	no	1.5	T2	AX	AX	AX	AX	0	0	69851	158.03	32.43	243	35	163	183	6.94	64.04	50.8	308.72	1.41	50.46	3.61	5.87	89.03	22.22	204
OMCC	1	OTR-249	166	OL	1	2	18	M	+	+	2	1	2	Total 1p19q loss	Met	2007/11/01	0	2014/05/12	2017/02/10		1	Lt frontal lobe	no	3	T2	AX	AX VINCI rsl		AX	1	0	69855	153.11	21.49	210	30	155	168	6.43	51.18	50.63	363.55	1	36.13	8.06	5.67	87.44	15.36	150
OMCC	1	OTR-263	167	DA	1	2	40	M	+	-	1	1	1	no loss	Met	2009/06/29	0	2015/05/19	2017/02/10		1	Rt frontal lobe	no	3	T2	AX	AX		AX	0	0	12859	106.59	14.76	141	48	110	117	5.79	38.06	21.19	117.78	1.41	35.36	12.21	5.05	88.39	16.61	142
OMCC	1	OTR-285	169	OL	1	2	41	F	+	+	2	1	2	Total 1p19q loss	Met	2004/07/12	0	2015/09/02	2017/02/10		1	Lt. Frontal	N/A	3	T2	AX	AX			0	0	32239	130.25	28.51	201	63	132	148	6.78	62.99	38.04	228.04	4	56.89	25.5	5.46	81.02	20.85	112
OMCC	1	OTR-328	170	AA	1	3	68	M	+	-	1	1	1	no loss	UnMet	2015/12/09	0	2016/04/01	2017/02/10		1	Rt. Frontal	no	3	T2	AX	AX	AX	AX	0	0	13854	82.72	19.9	137	19	80	68	6.19	43.42	53.05	362.14	1.41	27.79	11.4	5.58	56.34	19.35	93
OMCC	1	OTR-342	172	DA	1	2	70	M	-	+	4	0	3	no loss	Met	2016/01/15	0	2016/09/26	2017/02/10		1	Rt. Fronta-Insular-Temporal	no	3	T2	AX	AX	AX	AX	0	0	155810	93.79	13.24	147	7	93	93	5.72	29.24	28.83	254.58	1	20	8.06	4.85	60.63	13.71	152
OMCC	1	OTR-352	173	OL	1	2	32	F	+	+	2	1	2	Total 1p19q loss	Met	2003/08/05	0	2012/11/08	2017/02/10		1	Rt. Frontal	N/A	1	T2	AX	AX			0	0	24485	137.97	20.41	191	61	140	161	6.29	52.97	32.88	207.64	2.24	47.63	29.16	5.6	91.88	12.52	119
OU	1	OU-01	175	AA	1	3	75	M	-	+	4	0	3	no loss	Met	2012/01/18	1		2016/09/23		1	Rt. Frontal	no	3	T2	AX	AX	AX		1	0	11234	82.66	10.97	134	27	83	85	5.4	26.93	24.66	197.77	1	18.44	4.12	4.76	89.78	15.13	122
OU	1	OU-02	176	AA	1	3	31	F	+	-	1	1	1	no loss	Met	2012/02/09	0	2013/08/26	2014/06/08	2014/06/08	0	Bil. Frontal	no	3	T2	AX	AX	AX		1	0	401990	123.24	21.72	179	2	126	138	6.44	30.58	30.53	371.1	1	23.35	9.22	5.04	85.63	15.61	131
OU	1	OU-04	178	AA	1	3	36	F	-	-	3	0	3	no loss	UnMet	2012/08/29	0	2016/07/06	2016/02/16	2016/02/16	0	Bil. Frontal	no	1.5	T2	AX	AX	AX		0	0	192200	104.83	23.95	173	31	103	93	6.55	21.87	17.75	235.69	1	17.89	8.06	4.58	94.03	9.55	125
OU	1	OU-05	179	GBM	1	4	78	M	-	+	4	0	3	no loss	Met	2012/09/06	9		2013/07/28	2013/07/28	0	Corpuscallosum	no	3	T2	AX	AX			1	0	73633	69.71	8.48	101	34	71	74	5.05	15.36	10.9	67.68	1	12.65	7.07	3.91	85.49	10.36	114
OU	1	OU-07	181	GBM	1	4	71	F	-	-	3	0	3	no loss	UnMet	2012/12/05	9		2014/04/30		9	Lt. Parietal	no	3	T2	AX	AX	AX		0	0	41119	93.78	13.19	153	53	95	98	5.7	26.78	20.54	141.28	1	21.93	3.61	4.83	87.95	11.39	117
OU	1	OU-08	182	DA	1	2	62	F	-	+	4	0	3	no loss	UnMet	2013/08/23	1		2014/02/27		9	Lt. Temporal-Insular-Basal ganglia	no	3	T2	AX	AX			0	0	258970	107.79	17.81	171	9	108	108	6.2	29.22	31.88	388.21	1	20.56	8.06	4.84	83.47	14.96	179
OU	1	OU-10	184	DA	1	2	46	F	+	-	1	1	1	no loss	UnMet	2014/01/23	0	2015/05/14	2016/04/06	2016/04/06	0	Lt. Frontal-Temporal-basal ganglia-Rt frontal	yes	3	T2	AX	AX	AX		1	0	180100	58.99	10.32	120	20	59	64	5.39	16.79	13.34	160.63	1	13.6	8.06	4.29	55.44	12.34	116
OU	1	OU-12	185	AA	1	3	32	F	-	-	3	0	3	no loss	UnMet	2012/11/26	0	2014/11/14	2016/09/21		0	Rt. Frontal	N/A	3	T2	AX	AX	AX		1	1	207830	94.5	19.95	144	10	98	110	6.24	31.09	24.42	210	1	24	9	5.27	78.43	14.29	168
OU	1	OU-14	187	DA	1	2	30	F	+	-	1	1	1	no loss	Met	2012/02/06	0	2015/05/12	2016/11/08		1	Lt. Temporal	no	3	T2	AX	AX	AX		0	0	252970	111.16	16.79	175	5	111	114	6.1	31.89	32.7	269.92	1	21.63	8.06	5.03	94.24	13.43	188
OU	1	OU-15	188	DA	1	2	42	F	-	-	3	0	3	no loss	UnMet	2012/04/26	9		2013/01/17		9	Lt. Frontal	no	3	T2	AX	AX VINCI rsl	AX	AX	0	0	2052	87.17	13.9	112	53	91	97	5.57	25.62	16.58	76.03	4.12	21.56	17.46	4.25	98.22	9.83	119
OU	1	OU-17	190	AA	1	3	25	M	-	-	3	0	3	no loss	UnMet	2012/07/12	9		2013/03/19		9	Lt. Temporal	no	3	T2	AX	AX	AX		0	0	30136	86.33	14.3	113	40	89	98	5.72	23.64	13.12	67.8	1	21.38	13.6	4.38	81.17	14.36	114
OU	1	OU-18	191	AO	1	3	42	F	+	+	2	1	2	Total 1p19q loss	Met	2012/08/10	9		2013/03/14		9	Lt. Insular-Temporal	no	3	T2	AX	AX	AX		0	0	59057	97.51	13.81	138	41	99	103	5.78	28.37	22.23	183	1	22	16	5.09	89.07	10.63	116
OU	1	OU-20	193	AA	1	3	40	M	+	-	1	1	1	no loss	Met	2013/07/31	0	2016/11/07	2016/12/19		1	Lt. Frontal	no	3	T2	AX	AX	AX		0	0	21095	134.42	15.46	160	70	139	145	5.69	34.48	22.48	116.71	1	29.43	13.6	5.05	71.61	13.05	123
OU	1	OU-21	194	AA	1	3	67	M	+	-	1	1	1	no loss	Met	2013/08/15	0	2014/07/25	2016/10/21		1	Lt Temporal-Insular	no	3	T2	AX	AX	AX		0	1	78216	104.61	12.28	176	24	107	112	5.42	31.4	26.04	248.68	1	24.84	18.03	5.03	78.2	11.61	111
OU	1	OU-23	196	DA	1	2	22	F	+	-	1	1	1	no loss	Met	2014/03/13	1		2016/06/09		1	Lt Frontal-Insular	no	3	T2	AX	AX	AX		0	0	19771	108.92	18.57	148	48	110	124	6.16	33.47	21.65	192.04	1	28.64	11.18	4.93	88.28	9.76	114
OU	1	OU-24	197	AA	1	3	26	F	-	-	3	0	3	no loss	UnMet	2014/03/26	1		2016/05/16		1	Lt. putamen	no	3	T2	AX	AX	AX		0	0	2764	94.12	16.86	119	42	99	110	5.74	50.28	21.46	117	3	50.96	28.32	4.92	71.39	5	82
OU	1	OU-52	199	OL	1	2	36	M	+	+	2	1	2	Total 1p19q loss	Met	2013/04/11	0	2015/03/13	2016/12/02		1	Rt. Frontal	no	3	T2	AX	AX	AX		0	0	55722	101.49	15.57	136	34	105	109	5.87	23.93	20.37	237	1	19	16	4.76	84.66	17.17	160
OU	1	OU-53	200	DA	1	2	38	F	-	-	3	0	3	no loss	UnMet	2013/11/11	1		2016/12/07		1	Lt. Insular	no	3	T2	AX	AX	AX		0	0	18382	145.48	30.7	185	59	157	173	6.37	46.64	32.23	195.49	2	38.08	5	5.6	48.32	26.89	107
[truncated: 667 more columns]
