# Supplementary material for: Lesion location implemented magnetic resonance imaging radiomics for predicting IDH and TERT promoter mutations in grade II/III gliomas
Source: Sci Rep. 2018 Aug 6;8:11773. doi: 10.1038/s41598-018-30273-4 (PMC6078954; doi:10.1038/s41598-018-30273-4)
Supplement: Supplementary file 4 — dataset171101Validation.csv [file 41598_2018_30273_MOESM4_ESM.csv]

Institution ID	Test vs Validaiton	Pt. ID	Image ID	Final	Data adoption	WHO Grade	Age	Sex	IDH	TERT	4 Groups	IDH	3 Groups	1p/19q LOH	MGMT	Date of 1stOP	0:rec 1:no-rec 9:unknown	Date of rec.	Date of finalFU	Date of death	0:dead 1:alive 9:unknown	Location	Steroid	MFS	VOI	T1	T1Gd	FLAIR	DWI	Gd enhancement	Cyst	Size after Stand.	T2_Mean	T2_SD	T2_Max	T2_Min	T2_Median	T2_Mode	T2_Entropy	T2E_Mean	T2E_SD	T2E_Max	T2E_Min	T2E_Median	T2E_Mode	T2E_Entropy	T1_Mean	T1_SD	T1_Max
A	2	KNBTG-012	3	AO	1	3	44	M	+	+	2	1	2	Total 1p19q loss	Met	2009/09/18	1		2015/02/10		1	Rt. Frontal	no	1.5	T2	AX	AX	AX	AX	0	1	112000	118.36	19.87	188	53	117	112	6.3	33.59	22.73	209.35	1	28.82	14.32	5	91.85	11.6	124
A	2	KNBTG-019	6	DA	1	2	65	F	-	-	3	0	3	no loss	Met	2010/10/04	0	2013/03/19	2015/02/05		9	Lt.Temporal	no	1.5	T2	AX	AX	AX	AX	0	0	28013	107.31	16.76	193	61	106	99	6.04	26.54	20.56	143.4	1	21.1	10.2	4.96	76.9	8.69	99
A	2	KNBTG-029	9	OL	1	2	29	F	+	+	2	1	2	Total 1p19q loss	Met	2011/11/14	0	2013/06/28	2014/12/12		1	Lt.Frontal (insular)	no	1.5	T2	AX	AX	AX	AX	0	0	54525	156.53	29.64	207	48	162	187	6.74	55.64	42.83	244.18	1	42.94	30.02	5.98	83.08	11.11	113
A	2	KNBTG-033	12	DA	1	2	61	M	-	-	3	0	3	no loss	UnMet	2011/12/06	1		2014/03/07		9	Rt.Frontal	no	1.5	T2	AX	AX	AX	AX	0	0	13048	125.14	24.55	180	44	130	136	6.49	60.35	38.79	226.81	2	53.19	2.24	5.51	65.82	12.1	96
A	2	KNBTG-042	15	AO	1	3	49	F	+	+	2	1	2	Total 1p19q loss	Met	2012/10/15	9		2015/01/21		1	Lt.Frontal ~ insula	no	1.5	T2	AX	AX	AX		0	0	36985	111.8	32.08	214	21	111	113	6.97	52.09	40.27	275.39	1	40.03	14.14	5.57	82.09	10	109
A	2	KNBTG-053	18	AO	1	3	39	F	+	+	2	1	2	Total 1p19q loss	Met	2013/09/03	1		2015/02/02		1	Rt.Frontal	no	1.5	T2	AX	AX	AX	AX	0	0	37467	122.17	21.04	219	33	124	126	6.4	56.82	40.68	452.73	3	48.49	13.6	5.48	84.46	11.81	109
B	2	KNBTG-061	21	DA	1	2	26	M	+	-	1	1	1	no loss	Met	2011/12/13	0 ?	2016/10/	2016/11/11		1	Lt.Temporal	no	3	T2	AX	AX	AX	AX	0	0	55747	106.93	23.3	173	4	108	117	6.54	38.44	41.81	305.31	1	26.48	12.37	5.15	72.12	8.06	128
B	2	KNBTG-081	24	AA	1	3	35	M	+	+	2	1	2	no loss	Met	2014/06/20	1		2016/10/05		1	Rt.Frontal	no	3	T2	AX	AX	AX	AX	1	1	197270	141.11	41.37	246	3	133	129	7.23	43.1	40.82	286.94	1	29.61	9.22	5.7	73.64	25.05	212
C	2	KNBTG-143	27	OL	1	2	35	M	+	+	2	1	2	Total 1p19q loss	Met	2013/01/25	1		2014/12/18		1	Lt.Frontal	no	3	T2	AX	AX		AX	0	0	22247	79.8	10.74	108	35	82	86	5.37	23.09	15.35	129.03	1	20.32	5.39	4.96	54.13	9.58	82
C	2	KNBTG-147	30	AA	1	3	32	F	+	-	1	1	1	no loss	Met	2013/05/27	1		2015/05/25		1	Rt.Frontal	yes	3	T2	AX	AX	AX	AX	0	0	242940	127.2	23.24	255	4	131	133	6.48	48.33	46.43	424.09	1	35.9	5	6.02	62.72	15.9	211
C	2	KNBTG-154	33	DA	1	2	40	F	+	-	1	1	1	no loss	Met	2013/11/11	0	2014/11/08	2016/04/18		1	Lt.Frontal	no	3	T2	AX	AX	AX	AX	0	0	80430	152.77	14.4	190	58	153	151	5.77	40.13	24.09	162.09	1.41	36.89	8.06	5.34	108.86	47.73	255
C	2	KNBTG-161	36	DA	1	2	22	M	-	-	3	0	3	no loss	UnMet	2014/03/24	1		2016/01/21		1	Lt frontal lobe	no	1.5	T2	AX	AX	AX	AX	1	0	112110	109.58	23	205	11	109	118	6.54	32.11	28.27	240.71	1	23.6	8.06	5.35	98.52	14.4	136
C	2	KNBTG-165	39	AA	1	3	74	M	-	-	3	0	3	no loss	Met	2014/04/25	0	2014/07/17	2016/11/10		9	Brain stem	no	3	T2	AX	AX	AX	AX	0	0	26234	101.87	19	163	28	99	92	6.2	28.01	21.23	137.52	1	22.28	6.32	5.13	85.71	9.8	123
C	2	KNBTG-172	42	DA	1	2	79	M	-	-	3	0	3	no loss	UnMet	2014/09/17	1		2016/11/10	2016/08/11	0	Rt frontal lobe	no	3	T2	AX	AX	AX	AX	0	0	162390	94.67	16.11	185	54	91	86	5.82	20.22	21.63	305.18	1	14.87	5	4.5	70.25	8.47	92
D	2	KNBTG-179	45	DA	1	2	39	M	+	-	1	1	1	no loss	Met							Lt. Temporal-insula	no	1.5	T2	AX	AX	AX	AX	1	0	385050	129.75	28.93	218	1	131	152	6.83	33.51	28.21	475.43	1	26.83	12.04	5.1	79.87	15.05	244
E	2	KNBTG-182	48	AO	1	3	63	F	+	+	2	1	2	Total 1p19q loss	Met							Lt. Frontal	no	3	T2	AX	AX	AX	AX	1	0	91937	91.53	16.1	154	9	90	86	6.01	27.49	26.51	304.69	1	20.6	8.06	4.88	70.89	14.88	118
E	2	KNBTG-187	51	OL	1	2	44	F	+	+	2	1	2	Total 1p19q loss	Met							Rt. Frontal	no	3	T2	AX	AX	AX	AX	1	0	49908	101.34	20.65	181	8	100	84	6.36	44.52	40.17	333.01	1	30.08	11.18	5.63	57.52	13.87	102
G	2	KNBTG-191	54	AA	1	3	61	F	-	+	4	0	3	no loss	Met	2014/01/29			2015/03/12	2015/03/04	0	Rt. Parietal	yes	1.5	T2	AX	AX		AX	1	0	111810	133.77	21.96	186	55	137	142	6.4	45.9	28.45	157.18	1	39.66	13.6	5.68	70.65	11.01	153
B	2	KNBTG-194	57	AO	1	3	57	M	+	+	2	1	2	Total 1p19q loss	Met	2014/11/18	0	2016/09/30	2016/11/02		1	Rt. Temporal~Insula	no	3	T2	AX	AX	AX		0	0	146170	105.51	18.78	209	4	106	105	6.24	41.19	33.25	262.05	1	32.39	8.06	5.4	40.9	11.24	137
B	2	KNBTG-197	60	AA	1	3	75	F	-	+	4	0	3	no loss	Met	2015/03/19	0	2015/05/29	2016/11/10	-	1	Rt. Insula	no	1.5	T2	AX	COR	AX	AX	1	0	14553	100.42	14.69	147	20	101	105	5.85	39.71	28.42	203.3	1	34.54	14.32	5.13	76.89	10.55	100
H	2	KNBTG-200	63	AA	1	3	53	M	-	-	3	0	3	N/A	Met							Rt. Insula	no	1.5	T2	AX	AX	AX		1	1	19352	168.09	37.95	223	49	172	215	6.96	56.61	37.01	244.91	3.16	47.78	19.24	5.89	77.82	11.41	106
H	2	KNBTG-203	66	AO	1	3	39	M	+	+	2	1	2	Total 1p19q loss	Met							Lt. Temporal-insula	no	3	T2	AX	AX	AX	AX	1	0	353510	96.62	26.56	208	1	95	99	6.72	49.79	56.45	442.47	1	29.16	8.06	5.9	66.44	18.78	182
C	2	KNBTG-222	69	DA	1	2	36	F	-	-	3	0	3	no loss	UnMet	2009/01/05	0	2011/12/01	2012/09/01	2012/09/01	0	Lt frontal lobe	no	1.5	T2	AX	AX	AX	AX	0	0	111870	134.63	23.88	208	71	133	130	6.55	29.57	22.65	257.72	1	24.21	11.4	4.85	71.49	14.69	111
C	2	KNBTG-225	72	AA	1	3	40	F	+	-	1	1	1	no loss	Met	2014/05/26	1		2016/05/30			Rt.Temporal	no	3	T2	AX	AX	AX	AX	1	0	319380	105.62	20.74	155	1	107	109	6.36	24.77	23.9	247.27	1	18.03	8.06	5.17	73.59	9.98	126
D	2	KNBTG-246	75	AA	1	3	55	M	-	+	4	0	3	no loss	UnMet							Lt. Insular	no	3	T2	AX				0	0	131740	63.06	11.92	217	25	64	72	5.52	15.98	23.32	247.52	1	9.49	6.71	4.52
NCC	2	NCC001	78	OL	1	2	31	M	+	+	2	1	2	Total 1p19q loss	Met	2003/11/19	1		2015/01/13		1	Rt. Temporal	no	1.5	T2	AX	AX	AX		1	0	34024	110.85	22.42	177	46	114	120	6.46	50.69	27.04	147.63	2	48.94	29.07	5.31	75.04	8.17	98
NCC	2	NCC004	81	AO	1	3	24	M	+	+	2	1	2	Total 1p19q loss	Met	2004/05/26	0	2011/08/29	2015/01/13		1	Lt. Frontal	no	1.5	T2	AX	AX	AX		0	0	59404	71.1	14.92	106	29	74	82	5.78	15.7	10.58	60.02	1	13.04	6.71	4.11	61.01	10.22	84
NCC	2	NCC007	84	OL	1	2	39	F	+	+	2	1	2	Total 1p19q loss	Met	2004/09/06	0	2005/02/01	2011/05/11		9	Lt. Frontal	no	1.5	T2	AX	AX	AX		1	0	218840	103.33	21.11	228	52	99	90	6.32	35.76	31.09	378.52	1	28.79	17.46	5.06	83.3	12.55	111
NCC	2	NCC010	87	AO	1	3	40	M	+	+	2	1	2	Total 1p19q loss	Met	2005/04/18	1		2015/01/13		1	Lt. Frontal	no	1.5	T2	AX	AX	AX		0	0	98690	119.28	30.29	219	49	112	108	6.8	41.77	27.19	253.51	1	36.5	8.06	5.1	77.62	16.8	139
NCC	2	NCC013	90	OL	1	2	62	M	+	+	2	1	2	Total 1p19q loss	Met	2005/06/20	0	2006/03/01	2007/03/16	2007/03/16	0	Corpus Callosum	no	1.5	T2	AX	AX	AX		1	1	423970	124.38	27.75	246	19	122	120	6.78	48.54	36.5	381.69	1	39.66	20.62	5.46	88.48	10.34	132
NCC	2	NCC016	93	DA	1	2	58	M	-	-	3	0	3	no loss	Un-Met	2005/09/20	0	2006/02/07	2009/08/25	2009/08/25	0	Lt. Temporal	no	1.5	T2		AX	AX		0	0	94734	126.18	20.47	190	32	131	139	6.24	31.99	25.13	203.79	1	25.55	13.6	5.07
NCC	2	NCC019	96	AA	1	3	37	M	+	-	1	1	1	no loss	Un-Met	2006/01/25	0	2009/03/27	2009/03/27	2009/03/27	0	Lt. Parietal	no	1.5	T2	AX	AX	AX		0	0	39437	123.43	27.07	181	36	123	105	6.69	52.04	55.07	395.9	1	32.95	25.5	5.35	81.62	20.98	229
NCC	2	NCC022	99	AO	1	3	59	M	+	+	2	1	2	Total 1p19q loss	Met	2006/03/01	0	2009/11/21	2009/11/21	2009/11/21	0	Lt. Frontal	no	1.5	T2	AX	AX	AX		1	0	320640	117.85	30.19	230	10	116	108	6.93	63.08	46.2	378.71	1.41	51.06	13.6	5.93	85.34	16.93	224
NCC	2	NCC026	102	OL	1	2	31	M	+	+	2	1	2	Total 1p19q loss	Met	2006/06/22	1		2015/01/13		1	Lt. Temporal	no	1.5	T2	AX	AX	AX		0	0	50703	125.1	24.54	206	40	123	119	6.61	54.65	41.01	257.09	1	46.04	11.4	5.59	97.97	11.13	125
NCC	2	NCC029	105	DA	1	2	37	F	-	-	3	0	3	no loss	Un-Met	2006/11/27	0	2008/02/01	2008/09/03	2008/09/03	0	Rt. Temporal Frontal	no	1.5	T2	AX	AX	AX		0	0	330890	104.56	23.39	204	34	103	88	6.53	44.21	44.23	379.58	1	29.18	16.03	5.48	80.82	13.09	211
NCC	2	NCC032	108	AO	1	3	34	M	+	+	2	1	2	Total 1p19q loss	Met	2007/01/22	1		2015/01/13		1	Lt. Frontal	no	1.5	T2	AX	AX	AX		0	0	70321	81.13	15.54	133	35	82	84	5.98	20.41	13.72	112.22	1.41	17.49	6.71	4.38	67.1	9.5	91
NCC	2	NCC035	111	AA	1	3	70	M	-	-	3	0	3	no loss	Un-Met	2007/03/26	0	2008/04/02	2008/10/05	2008/10/05	0	Rt. Frontal	no	1.5	T2	AX	AX	AX		1	0	360480	81.75	15.07	154	7	81	78	5.93	20.92	20.53	191.91	1	15	7.07	4.8	67.37	15.55	255
NCC	2	NCC038	114	DA	1	2	42	F	+	-	1	1	1	no loss	Met	2007/06/25	0	2009/08/03	2011/05/14	2011/05/14	0	Lt. Temporal	no	3	T2	AX	AX	AX		0	0	163890	129.3	26.25	202	36	131	154	6.71	30.75	23.55	185.81	1	24.52	11.18	5.05	93.91	13.42	127
NCC	2	NCC042	117	OL	1	2	35	F	+	+	2	1	2	Total 1p19q loss	Met	2007/10/09	0	2011/12/19	2015/01/13		1	Frontal	no	3	T2	AX	AX	AX		1	0	218410	107.41	26.55	206	13	102	88	6.63	31.39	30.18	336.07	1	22.2	12.04	4.99	93.17	21.91	164
NCC	2	NCC045	120	OL	1	2	59	F	+	+	2	1	2	Total 1p19q loss	Un-Met	2008/01/04	1		2015/01/13		1	Rt. Frontal	no	3	T2	AX	AX	AX		1	0	76931	81.28	13.16	157	44	80	77	5.72	24.14	20.49	210.76	1	18.6	9.22	4.96	89.31	18.86	188
NCC	2	NCC049	123	DA	1	2	54	F	-	+	4	0	3	no loss	Un-Met	2008/03/03	0	2008/07/15	2008/07/15	2008/07/15	0	Rt. Frontal	no	3	T2	AX	AX	AX	AX	1	1	50446	124.16	40.2	209	53	113	103	6.92	44.21	37.77	243.82	1	32.78	5	5.65	84.03	14.48	167
NCC	2	NCC053	126	AA	1	3	32	M	+	-	1	1	1	no loss	Met	2008/10/06	1		2015/01/13		1	Lt. Frontal	no	3	T2	AX	AX	AX	AX	0	0	24694	111.14	14.29	144	40	113	111	5.7	45.55	22.4	136.13	2.24	42.27	26.4	5.42	41.58	13.07	86
NCC	2	NCC056	129	DA	1	2	57	F	+	-	1	1	1	no loss	Met	2009/07/08	0	2010/07/16	2010/10/26	2010/10/26	0	Lt. Frontal	no	3	T2	AX	AX	AX		1	0	224340	112.72	18.62	174	30	112	113	6.23	28.61	20.62	200.86	1	23.77	9.22	4.9	78.28	9.48	186
NCC	2	NCC060	132	DA	1	2	44	M	+	-	1	1	1	no loss	Met	2009/09/30	1		2015/01/13		1	Lt. Frontal Temporal	no	1.5	T2	AX	AX	AX		0	0	60463	104.4	13.72	158	61	105	107	5.81	25.51	26.57	373.32	1	19.7	12.04	4.65	72.03	15.17	109
NCC	2	NCC063	135	DA	1	2	61	F	-	+	4	0	3	no loss	Un-Met							Lt Parietal	no	1.5	T2	AX	AX	AX		1	0	60948	112.05	17.88	187	64	112	112	6.09	33.48	23.23	133	1	27.09	9.22	5.24	77.03	7.4	99
NCC	2	NCC066	138	AA	1	3	29	M	+	-	1	1	1	no loss	Met	2010/05/31	0	2011/09/06	2012/04/04	2012/04/04	0	Rt. Frontal	no	1.5	T2	AX	AX	AX		1	0	95195	113.13	19.58	176	35	112	106	6.31	40.63	38.93	278.62	1	30.64	8.06	5.46	85.65	19.31	194
NCC	2	NCC069	141	AA	1	3	40	M	+	-	1	1	1	no loss	Un-Met	2011/08/18	0	2012/04/10	2014/05/22	2014/05/22	0	Lt. insular Temporal	no	1.5	T2	AX	AX	AX		1	0	221010	123.23	23.18	176	1	128	136	6.47	48.98	41.42	306.14	1	38.12	18.03	5.74	69.92	12.57	204
NCC	2	NCC072	144	DA	1	2	29	M	+	-	1	1	1	no loss	Un-Met	2012/01/25	1		2015/01/13		1	Lt. Frontal	no	1.5	T2	AX	AX	AX		0	0	39587	126.52	13.64	151	2	131	132	5.3	58.42	62.86	383.6	1	39.2	3.16	5.96	64.78	14.52	201
NCC	2	NCC075	147	DA	1	2	29	M	-	-	3	0	3	no loss	Un-Met	2012/05/09	0	2012/10/05	2014/11/01	2014/11/01	0	Bil. Thalamus	no	1.5	T2	AX	AX	AX		0	0	26554	99.41	13.13	153	58	98	96	5.71	33.05	22.25	181.2	2.24	28.79	16.28	4.74	88.51	15.07	119
NCC	2	NCC078	150	AA	1	3	38	F	+	-	1	1	1	no loss	Un-Met	2013/02/18	0	2014/04/09	2014/07/05	2014/07/05	0	Lt. Frontal lobe	no	1.5	T2	AX	AX	AX		0	0	312720	103.1	22.93	150	4	103	126	6.39	23.71	22	284.29	1	17.8	8.06	4.37	67.74	15.54	130
NCC	2	NCC081	153	AA	1	3	50	M	-	+	4	0	3	no loss	Met	2013/08/19	1		2015/01/13		1	Lt. Thalamus	no	1.5	T2	AX	AX	AX		0	0	18319	89.7	11.15	148	50	91	95	5.48	28.8	24.21	160.08	2	23.26	5.83	4.66	86.08	11.76	106
OMCC	2	OTR-040	156	AA	1	3	35	M	-	-	3	0	3	no loss	UnMet	2010/12/17	0	2013/07/18	2015/02/01	2015/02/01	0	Lt Temporal	no	3	T2	AX	AX	AX	AX	1	0	14037	87.25	19.22	163	20	86	85	6.25	34.18	25.37	180.89	1	28.75	8.06	4.96	94.8	7.61	114
OMCC	2	OTR-172	162	AO	1	3	76	M	+	+	2	1	2	Total 1p19q loss	Met	2011/04/08	0	2014/03/31	2017/02/10		1	Lt. Parietal	no	3	T2	AX	AX	AX		0	0	58428	112.96	20.73	175	17	116	120	6.34	31.47	30.8	372.86	1	22.56	11.4	5.08	72.39	12.56	111
OMCC	2	OTR-242	165	OL	1	2	36	F	+	+	2	1	2	Total 1p19q loss	Met	2015/06/10	1		2017/02/10		1	Lt. Frontal	no	3	T2	AX	AX		AX	0	0	16496	96.67	14.78	151	2	98	103	5.85	38.87	45.94	313.06	1.41	26.73	25.5	5.18	130.16	23.9	165
OMCC	2	OTR-277	168	AA	1	3	62	F	-	-	3	0	3	no loss	UnMet	2015/08/21	0	2016/05/16	2016/07/11	2016/07/11	0	Lt. celebelum	no	3	T2	AX	AX	COR	AX	1	0	40723	90.15	13.21	134	40	89	83	5.74	27.16	16.81	97.76	1	24.13	19.24	4.58	116.82	10.57	146
OMCC	2	OTR-340	171	AA	1	3	44	M	-	+	4	0	3	no loss	UnMet	2015/07/17	0	2015/12/09	2017/02/10		1	Lt. Parietal	N/A	1.5	T2	AX	AX	AX	AX	0	0	6458	88.37	8.97	108	56	90	95	5.12	24.1	13	71.45	2.24	22.2	11.4	4.46	63.51	8.6	83
OMCC	2	OTR-368	174	AA	1	3	49	F	-	+	4	0	3	no loss	Met	2016/03/02	1		2017/02/10		1	Rt. Thalamus	no	3	T2	AX	AX		AX	0	0	13236	101.12	13.94	142	50	103	108	5.76	34.1	21.9	199.67	1	30.44	14.32	4.82	132.46	11.39	172
OU	2	OU-03	177	DA	1	2	79	M	-	-	3	0	3	no loss	Met	2012/02/23	0	2016/02/16	2016/08/15		1	Lt. Frontal	no	3	T2	AX	AX	AX		1	0	76476	79.84	10.03	165	52	77	76	5.04	17.59	22.78	233.57	1	12.04	8.06	4.08	95.27	14.7	186
OU	2	OU-06	180	AA	1	3	79	M	-	-	3	0	3	no loss	Met	2012/09/10	9		2012/09/24		9	Lt occipital	no	3	T2	AX	AX	AX		1	0	73487	99	12.38	146	45	98	95	5.66	23.6	16.57	110.86	1	19.65	9.22	4.6	79.47	10.72	108
OU	2	OU-09	183	AA	1	3	32	M	+	-	1	1	1	no loss	Met	2013/11/01	0	2016/10/07	2016/12/02		1	Lt. Temporal-Occipital-Parietal-Frontal, Rt frontal	no	3	T2	AX	AX	AX		0	0	189130	107.3	21.94	167	26	110	116	6.46	23.11	18.38	194	1	18	9	4.79	93.19	12.63	161
OU	2	OU-13	186	OL	1	2	39	F	+	+	2	1	2	Total 1p19q loss	Met	2013/04/04	1		2016/12/21		1	Rt. Fronta-Insular-Temporal	no	3	T2	AX	AX	AX		0	0	185130	97.5	19.62	158	6	96	91	6.3	23.88	23.62	298.28	1	18	9.22	4.71	88.18	11.85	119
OU	2	OU-16	189	AA	1	3	31	M	+	-	1	1	1	no loss	UnMet	2012/06/06	0	2014/08/19	2016/11/11		1	Rt. Temporal-Insular	no	3	T2	AX	AX	AX		0	0	101050	140.68	27.23	180	5	152	156	6.25	52.37	38.07	246.94	1	42.98	8.25	5.88	82.45	15.59	131
OU	2	OU-22	195	AA	1	3	64	M	+	-	1	1	1	no loss	Met	2013/12/19	0	2014/05/07	2016/11/11		1	Rt Temporo-Occipital	yes	3	T2	AX	AX	AX		1	1	82242	131.88	37.1	204	1	136	170	7.05	33.09	28.9	251.81	1	24.2	5	5.23	53.68	24.03	255
OU	2	OU-51	198	AA	1	3	65	F	+	-	1	1	1	no loss	Met	2012/08/08	1		2014/04/18		1	Rt. Fronta-Insular-Temporal	no	3	T2	AX	AX	AX		0	0	308830	79.78	14.02	128	13	77	72	5.75	15.98	14.94	202.41	1	12.21	8.06	4.1	88.32	10.88	115
OU	2	OU-54	201	AO	1	3	40	M	+	+	2	1	2	Total 1p19q loss	Met	2013/12/25	1		2016/11/14		1	Rt. Frontal	no	3	T2	AX	SAG	AX		0	0	26777	84.2	16.28	128	37	85	83	6.01	23.11	16.85	135.68	1	19.11	2.24	4.47	77.25	18.42	179
[truncated: 667 more columns]
